# Supplementary material for: The functional cancer map: A systems-level synopsis of genetic deregulation in cancer
Source: BMC Med Genomics. 2011 Jun 30;4:53. doi: 10.1186/1755-8794-4-53 (PMC3148554; doi:10.1186/1755-8794-4-53)
Supplement: Additional file 1 — List of regulated tumor genes with respect to tumor entities and corresponding p-values / q-values. [file 1755-8794-4-53-S1.TXT]

#   regulated_genes tumor_entity
#   3487 Acute Lymphoblastic Leukemia Bone Marrow, Grade Common
#   2889 Acute Lymphoblastic Leukemia Bone Marrow, Grade Pre-B
#   2089 Acute Lymphoblastic Leukemia Peripheral Blood, Grade Pre-B
#   1946 Adenocarcinoma, Pancreas
#   1386 Adenocarcinoma, Pancreas, Grade II
#   1585 Adenocarcinoma, Pancreas, Grade III
#   1662 Breast Carcinoma
#   1494 Breast Carcinoma Invasive Ductal Carcinoma, Grade 2
#   1069 Breast Carcinoma Invasive Ductal Carcinoma, Grade 3
#   1743 Breast Carcinoma Invasive Lobular Carcinoma, Grade 2
#   1259 Conventional Renal Cell Carcinoma, Grade 1
#   2822 Conventional Renal Cell Carcinoma, Grade 2
#   2600 Conventional Renal Cell Carcinoma, Grade 3
#   2478 Conventional Renal Cell Carcinoma, Grade 4
#   2017 Dermatofibrosarcoma Protuberans
#   2672 Extraskeletal Myxoid Chondrosarcoma
#   2223 Follicular Lymphoma
#   2514 Human Hepatocellular Carcinoma
#    719 Leiomyosarcoma
#   1307 Ovarian Carcinoma
#   2321 Prostate Tumor, Grade T2b
#   2588 Prostate Tumor, Grade T3a
#   2367 Prostate Tumor, Grade T3b
#   2117 Solitary Fibrous Tumor
#   1341 Stomach Cancer Before Treatment
#   1230 Stomach Cancer, Placebo After 1 Year
#    840 Synovial Sarcoma
#   1988 Testis Seminoma
#
tumor_entity	entrez_id	m_value	p_value	false_discovery_rate
Acute Lymphoblastic Leukemia Bone Marrow, Grade Common	7078	-4.0125801504124	0.000000000000283958537758276	0.00000000000196968033339892
Acute Lymphoblastic Leukemia Bone Marrow, Grade Common	6279	2.82751925518612	0.00000000000367930313025963	0.000000000019817954705564
Acute Lymphoblastic Leukemia Bone Marrow, Grade Common	8394	-1.01181177143635	0.00000012828258290474	0.00000031380364471446
Acute Lymphoblastic Leukemia Bone Marrow, Grade Common	5169	-1.15713001717123	0.000000599603502487479	0.00000133526335930615
Acute Lymphoblastic Leukemia Bone Marrow, Grade Common	23080	-1.68512580298769	0.00000000000177403403774779	0.0000000000101750450383324
Acute Lymphoblastic Leukemia Bone Marrow, Grade Common	5985	-1.26519886684172	0.0000000000116491131298534	0.0000000000559566969366433
Acute Lymphoblastic Leukemia Bone Marrow, Grade Common	130	-1.39416976098327	0.00000000978143483162184	0.0000000280967774175318
Acute Lymphoblastic Leukemia Bone Marrow, Grade Common	4654	-2.78480039288284	0.00000000000540352461385807	0.0000000000280723034121727
Acute Lymphoblastic Leukemia Bone Marrow, Grade Common	27112	-1.22146672666801	0.000000245828945846172	0.000000575801628013406
Acute Lymphoblastic Leukemia Bone Marrow, Grade Common	1020	-1.09838960597233	0.0000000173453486972916	0.000000048333503949829
Acute Lymphoblastic Leukemia Bone Marrow, Grade Common	3123	4.92206977231476	0.0000000000000000000020645686953509	0.000000000000000000162743597735449
Acute Lymphoblastic Leukemia Bone Marrow, Grade Common	3820	2.35421727166783	0.000000000234450379092539	0.000000000886270000522887
Acute Lymphoblastic Leukemia Bone Marrow, Grade Common	1112	1.26940555077628	0.000000330199166824944	0.000000759816458541605
Acute Lymphoblastic Leukemia Bone Marrow, Grade Common	8711	-1.02933325513652	0.00000307447183384686	0.00000626354873108265
Acute Lymphoblastic Leukemia Bone Marrow, Grade Common	3235	-1.35615801808499	0.00000000000000348224113666573	0.0000000000000398706883217677
Acute Lymphoblastic Leukemia Bone Marrow, Grade Common	2669	-1.87488399366305	0.0000000000000386303689490014	0.000000000000332194158717392
Acute Lymphoblastic Leukemia Bone Marrow, Grade Common	9037	-2.31896459317681	0.000000000574747729403319	0.0000000020309404679519
Acute Lymphoblastic Leukemia Bone Marrow, Grade Common	10131	-2.2565681079043	0.00000000000000000000233702284496003	0.00000000000000000017803123704815
Acute Lymphoblastic Leukemia Bone Marrow, Grade Common	6503	1.33026829311891	0.000000000015976734183531	0.000000000074588420749765
Acute Lymphoblastic Leukemia Bone Marrow, Grade Common	717	-2.0064998589868	0.0000000000000157535099045035	0.000000000000150755572992746
Acute Lymphoblastic Leukemia Bone Marrow, Grade Common	1439	1.53080239865868	0.00000000106610517539043	0.0000000035917521484318
Acute Lymphoblastic Leukemia Bone Marrow, Grade Common	1512	-1.20900312938555	0.00000000522688039999915	0.0000000157498035478534
Acute Lymphoblastic Leukemia Bone Marrow, Grade Common	1266	-1.39384570708073	0.000000000000520755034145537	0.0000000000033668373579851
Acute Lymphoblastic Leukemia Bone Marrow, Grade Common	605	1.66325622004459	0.0000000316006104590857	0.0000000846892988918887
Acute Lymphoblastic Leukemia Bone Marrow, Grade Common	138716	-1.95424534875716	0.0000000000000000717908479529197	0.0000000000000013602651113668
Acute Lymphoblastic Leukemia Bone Marrow, Grade Common	10551	-2.63942964214271	0.000000000000000238572285425923	0.00000000000000391685366339463
Acute Lymphoblastic Leukemia Bone Marrow, Grade Common	29780	-1.53919366273609	0.00000000000123137837301965	0.00000000000729813598082729
Acute Lymphoblastic Leukemia Bone Marrow, Grade Common	9543	-2.74795405716156	0.000000000000000000000058840953125118	0.00000000000000000000831686437447789
Acute Lymphoblastic Leukemia Bone Marrow, Grade Common	3669	2.21354030399982	0.00000000000000318192814985744	0.0000000000000371235013840578
Acute Lymphoblastic Leukemia Bone Marrow, Grade Common	3028	-1.19213652137623	0.0000000000116693632247074	0.0000000000560320810520216
Acute Lymphoblastic Leukemia Bone Marrow, Grade Common	1785	1.11171841551182	0.00000000686794588929598	0.0000000202919583374995
Acute Lymphoblastic Leukemia Bone Marrow, Grade Common	977	-3.07196302098022	0.0000000000000000000000320125476307638	0.00000000000000000000463127409665297
Acute Lymphoblastic Leukemia Bone Marrow, Grade Common	1501	-1.70529504589751	0.0000000000000205358778893648	0.000000000000190157899401746
Acute Lymphoblastic Leukemia Bone Marrow, Grade Common	753	1.11643546164189	0.0000000369763333292398	0.0000000982493454947412
Acute Lymphoblastic Leukemia Bone Marrow, Grade Common	3215	-1.39555359056706	0.0000000000104239211803778	0.0000000000506051949289798
Acute Lymphoblastic Leukemia Bone Marrow, Grade Common	765	1.44338030036497	0.0000039533526078384	0.00000797349139225665
Acute Lymphoblastic Leukemia Bone Marrow, Grade Common	1351	-1.09261140098436	0.0000000444058513399634	0.00000011648010962618
Acute Lymphoblastic Leukemia Bone Marrow, Grade Common	5888	-1.82910240163864	0.00000000000764918302065455	0.0000000000381435537733126
Acute Lymphoblastic Leukemia Bone Marrow, Grade Common	5688	-1.49297198208793	0.00000000000408626471471044	0.0000000000217810130892043
Acute Lymphoblastic Leukemia Bone Marrow, Grade Common	4528	-1.14056167826709	0.00000000000116343541362057	0.00000000000694840470193888
Acute Lymphoblastic Leukemia Bone Marrow, Grade Common	9987	1.17707461942553	0.0000000000000171010484934725	0.000000000000161503195517163
Acute Lymphoblastic Leukemia Bone Marrow, Grade Common	79888	-1.80853544378924	0.000000000000000441581540276444	0.00000000000000658197357670234
Acute Lymphoblastic Leukemia Bone Marrow, Grade Common	10128	-1.27133062537757	0.0000000000742252703202238	0.000000000305266939507623
Acute Lymphoblastic Leukemia Bone Marrow, Grade Common	5984	-1.15361612137599	0.0000000000508227760605161	0.000000000216251791424279
Acute Lymphoblastic Leukemia Bone Marrow, Grade Common	4005	1.45663565312517	0.0000000230826924982993	0.0000000630913246613884
Acute Lymphoblastic Leukemia Bone Marrow, Grade Common	81849	-1.01399679435098	0.0000000804161366994174	0.000000203430823491614
Acute Lymphoblastic Leukemia Bone Marrow, Grade Common	51300	-2.06278022168561	0.0000000000000514586703574011	0.000000000000429882655832175
Acute Lymphoblastic Leukemia Bone Marrow, Grade Common	6189	-2.90046363503093	0.0000000000000000000141452377294765	0.000000000000000000861108853264223
Acute Lymphoblastic Leukemia Bone Marrow, Grade Common	10575	1.40337983563127	0.000000000000223143124163828	0.00000000000159256587222437
Acute Lymphoblastic Leukemia Bone Marrow, Grade Common	4701	-1.19661651507242	0.00000000806333825776022	0.0000000234630550297391
Acute Lymphoblastic Leukemia Bone Marrow, Grade Common	388962	-2.13270709318076	0.0000000000000000938486949180728	0.00000000000000171734732352313
Acute Lymphoblastic Leukemia Bone Marrow, Grade Common	9573	-2.73916669019029	0.0000000000000000000000921085848082998	0.0000000000000000000119227291303965
Acute Lymphoblastic Leukemia Bone Marrow, Grade Common	25981	2.33061267042207	0.00000000000000130714911837212	0.0000000000000169736142646484
Acute Lymphoblastic Leukemia Bone Marrow, Grade Common	29115	1.56876202200525	0.000000000000331554845820866	0.0000000000022587977501713
Acute Lymphoblastic Leukemia Bone Marrow, Grade Common	55117	-1.56290057265036	0.00000000189842920564389	0.00000000612890100861195
Acute Lymphoblastic Leukemia Bone Marrow, Grade Common	9020	1.29976610209095	0.00000000000000302644009187228	0.0000000000000357160593183814
Acute Lymphoblastic Leukemia Bone Marrow, Grade Common	11082	-2.02341767569265	0.00000000000103160495417865	0.00000000000625524956683176
Acute Lymphoblastic Leukemia Bone Marrow, Grade Common	30001	-1.30939258417179	0.0000000000000235292017829142	0.000000000000215121631468027
Acute Lymphoblastic Leukemia Bone Marrow, Grade Common	7384	-1.11530384391248	0.000000000119932830905431	0.00000000047498036123803
Acute Lymphoblastic Leukemia Bone Marrow, Grade Common	143384	1.04877200874888	0.0000000549397635589033	0.000000142080814402489
Acute Lymphoblastic Leukemia Bone Marrow, Grade Common	81035	-4.12560699393779	0.00000000000000000000000000875237324952282	0.00000000000000000000000538139669246911
Acute Lymphoblastic Leukemia Bone Marrow, Grade Common	10019	1.33352931789734	0.0000000769827238670236	0.000000195026072392416
Acute Lymphoblastic Leukemia Bone Marrow, Grade Common	23657	-3.50315431614396	0.00000000000000341663712667039	0.0000000000000393025133270961
Acute Lymphoblastic Leukemia Bone Marrow, Grade Common	81603	1.08612660522815	0.0000000983751483295785	0.000000245528556730024
Acute Lymphoblastic Leukemia Bone Marrow, Grade Common	285636	-1.43235619130066	0.00000000000000128926707300344	0.0000000000000167946156744951
Acute Lymphoblastic Leukemia Bone Marrow, Grade Common	93436	-1.09680351370002	0.00000000001173372991374	0.0000000000563191556398364
Acute Lymphoblastic Leukemia Bone Marrow, Grade Common	53981	-1.73284308598903	0.0000000000000668341797271999	0.000000000000541842698440127
Acute Lymphoblastic Leukemia Bone Marrow, Grade Common	51109	-1.73444906317289	0.000000000000448932924413143	0.00000000000294742561212409
Acute Lymphoblastic Leukemia Bone Marrow, Grade Common	22931	1.40777368575748	0.0000000000000459429944727328	0.000000000000387490399884222
Acute Lymphoblastic Leukemia Bone Marrow, Grade Common	54756	-1.80147315127913	0.000000000543391708605931	0.00000000193012358195469
Acute Lymphoblastic Leukemia Bone Marrow, Grade Common	221955	1.3953281709861	0.000000000134879941611532	0.000000000529740862982116
Acute Lymphoblastic Leukemia Bone Marrow, Grade Common	7226	1.38060074538102	0.000000198794031137884	0.000000472511152778901
Acute Lymphoblastic Leukemia Bone Marrow, Grade Common	221150	-1.40656067297324	0.0000000000000922088086760549	0.000000000000723145229776433
Acute Lymphoblastic Leukemia Bone Marrow, Grade Common	6518	3.33091059176515	0.0000000000000509512562468288	0.000000000000426222855828064
Acute Lymphoblastic Leukemia Bone Marrow, Grade Common	23389	1.8089329541073	0.000000000010223159988204	0.0000000000497287177116076
Acute Lymphoblastic Leukemia Bone Marrow, Grade Common	55186	1.31473284188574	0.000000166690269428534	0.000000400976182152325
Acute Lymphoblastic Leukemia Bone Marrow, Grade Common	59277	-2.90794928980433	0.000000000000000000057606949023039	0.00000000000000000284357341881184
Acute Lymphoblastic Leukemia Bone Marrow, Grade Common	23253	1.10440384012946	0.0000000261085202073926	0.0000000709673901393251
Acute Lymphoblastic Leukemia Bone Marrow, Grade Common	126003	2.15638419655692	0.000000000000234031678802304	0.00000000000166063909649851
Acute Lymphoblastic Leukemia Bone Marrow, Grade Common	474344	1.20556442889961	0.0000000155339147873994	0.0000000435225678151402
Acute Lymphoblastic Leukemia Bone Marrow, Grade Common	79657	-1.40341685235639	0.0000000000391749914200985	0.000000000169624954046814
Acute Lymphoblastic Leukemia Bone Marrow, Grade Common	26995	-1.65305052619686	0.000000000000000133740676612912	0.00000000000000233941550541818
Acute Lymphoblastic Leukemia Bone Marrow, Grade Common	440603	1.11127981087036	0.000000000000634280305192534	0.00000000000402879385999617
Acute Lymphoblastic Leukemia Bone Marrow, Grade Common	64798	-1.95873908108605	0.00000000000000409772809871539	0.0000000000000460601119103319
Acute Lymphoblastic Leukemia Bone Marrow, Grade Common	5743	-1.27414667693299	0.000000000983751143515988	0.00000000333255862584466
Acute Lymphoblastic Leukemia Bone Marrow, Grade Common	5166	-1.0891755948282	0.00000000768879918255266	0.0000000225063469525946
Acute Lymphoblastic Leukemia Bone Marrow, Grade Common	4747	-1.11516785884348	0.00000024096328130235	0.00000056483520209207
Acute Lymphoblastic Leukemia Bone Marrow, Grade Common	1039	1.50364947491666	0.000000000000831775411034266	0.00000000000516843973192944
Acute Lymphoblastic Leukemia Bone Marrow, Grade Common	8661	1.15531822272994	0.0000000114979866855807	0.0000000327217640066157
Acute Lymphoblastic Leukemia Bone Marrow, Grade Common	56916	-1.41765250513119	0.000000000000132554246748652	0.00000000000100247206166555
Acute Lymphoblastic Leukemia Bone Marrow, Grade Common	57571	1.44781197177124	0.000000000371627982180778	0.00000000135605617118013
Acute Lymphoblastic Leukemia Bone Marrow, Grade Common	54849	-1.07286127983547	0.0000087750915475665	0.0000169319473968971
Acute Lymphoblastic Leukemia Bone Marrow, Grade Common	10592	-1.64918403793576	0.000000000606327079515531	0.00000000213577888765468
Acute Lymphoblastic Leukemia Bone Marrow, Grade Common	10014	1.72993899385451	0.00000000000157059523995909	0.0000000000091360499838112
Acute Lymphoblastic Leukemia Bone Marrow, Grade Common	10659	3.14915559195423	0.00000000000000000000228621913533443	0.000000000000000000177003553520978
Acute Lymphoblastic Leukemia Bone Marrow, Grade Common	56906	-1.54154919821557	0.0000000000785120315205553	0.000000000321499317884871
Acute Lymphoblastic Leukemia Bone Marrow, Grade Common	196475	-1.24619764673417	0.0000000116966533915024	0.0000000332333056273811
Acute Lymphoblastic Leukemia Bone Marrow, Grade Common	9567	1.76416604421118	0.00000000000000125294860050756	0.0000000000000163735482895234
Acute Lymphoblastic Leukemia Bone Marrow, Grade Common	55604	-1.80172801961284	0.00000000000000166811934316655	0.0000000000000210820797152303
Acute Lymphoblastic Leukemia Bone Marrow, Grade Common	84529	-1.87219458349482	0.0000000000000927917610340164	0.000000000000726789990723121
Acute Lymphoblastic Leukemia Bone Marrow, Grade Common	58189	-1.8933866044812	0.0000000000000991164550322583	0.000000000000769466570411414
Acute Lymphoblastic Leukemia Bone Marrow, Grade Common	9603	-1.16066412622908	0.000000000000000316735430444079	0.00000000000000495533789843619
Acute Lymphoblastic Leukemia Bone Marrow, Grade Common	23150	1.64989089573378	0.00000000000000647332558452167	0.0000000000000687413512200889
Acute Lymphoblastic Leukemia Bone Marrow, Grade Common	79798	1.20430330828553	0.0000000169357639608057	0.0000000472135772899633
Acute Lymphoblastic Leukemia Bone Marrow, Grade Common	112770	-1.8783739254019	0.0000000000000047647822651107	0.0000000000000525577913289733
Acute Lymphoblastic Leukemia Bone Marrow, Grade Common	131375	1.02997876858553	0.000000000026425247274815	0.000000000118379331780838
Acute Lymphoblastic Leukemia Bone Marrow, Grade Common	84193	1.4488993407686	0.0000000000000159651134637363	0.000000000000152661742040097
Acute Lymphoblastic Leukemia Bone Marrow, Grade Common	144438	1.0425279474214	0.00000000000952946014475866	0.0000000000466598585028757
Acute Lymphoblastic Leukemia Bone Marrow, Grade Common	2151	-2.51089402922317	0.00000000000000000730186763351837	0.000000000000000186675813491425
Acute Lymphoblastic Leukemia Bone Marrow, Grade Common	55093	-1.32356168836305	0.0000000000000132583894704316	0.000000000000129423236928706
Acute Lymphoblastic Leukemia Bone Marrow, Grade Common	7095	1.70391491439783	0.00000000000272075177139521	0.0000000000150436531172873
Acute Lymphoblastic Leukemia Bone Marrow, Grade Common	55454	1.03254697632562	0.00000000000732282245920881	0.0000000000367545909309758
Acute Lymphoblastic Leukemia Bone Marrow, Grade Common	3187	1.01587241633196	0.0000000702740248568124	0.000000179026244803029
Acute Lymphoblastic Leukemia Bone Marrow, Grade Common	22888	1.03576510286966	0.000000000531251261272287	0.00000000188918356271409
Acute Lymphoblastic Leukemia Bone Marrow, Grade Common	6817	1.10175533470908	0.0000000229447437106274	0.0000000627421644228565
Acute Lymphoblastic Leukemia Bone Marrow, Grade Common	2651	-1.22677452047576	0.0000000000603039025499538	0.000000000252832284233475
Acute Lymphoblastic Leukemia Bone Marrow, Grade Common	29068	1.23343748485398	0.0000000000000129602102001754	0.000000000000126989406240284
Acute Lymphoblastic Leukemia Bone Marrow, Grade Common	388335	1.72623531215301	0.00000000000000000432443234041526	0.000000000000000120039603815093
Acute Lymphoblastic Leukemia Bone Marrow, Grade Common	55320	1.59690750092208	0.00000000000000245014708276734	0.0000000000000296437152006371
Acute Lymphoblastic Leukemia Bone Marrow, Grade Common	84629	1.28729297771507	0.00000000000964255892624213	0.0000000000471281983767883
Acute Lymphoblastic Leukemia Bone Marrow, Grade Common	23635	1.25094309540257	0.000000000203031438016125	0.000000000774884417530817
Acute Lymphoblastic Leukemia Bone Marrow, Grade Common	54845	-2.05298080737361	0.000000000000000000618814817826385	0.0000000000000000229203789602743
Acute Lymphoblastic Leukemia Bone Marrow, Grade Common	11214	1.79038254738869	0.00000000000129473310723761	0.00000000000764713401522619
Acute Lymphoblastic Leukemia Bone Marrow, Grade Common	157695	-1.46694333550804	0.00000000000000598166909649598	0.0000000000000640482243073859
Acute Lymphoblastic Leukemia Bone Marrow, Grade Common	378805	1.62605556321361	0.0000000000000221918884751249	0.000000000000203956392061743
Acute Lymphoblastic Leukemia Bone Marrow, Grade Common	115727	1.01469770913519	0.00000000229176533484727	0.0000000072991034246612
Acute Lymphoblastic Leukemia Bone Marrow, Grade Common	8906	1.11877551677066	0.0000000407960407915082	0.000000107565315293711
Acute Lymphoblastic Leukemia Bone Marrow, Grade Common	730092	1.65796272075646	0.000000000185563214671739	0.000000000711306374943384
Acute Lymphoblastic Leukemia Bone Marrow, Grade Common	5033	-1.9349767931301	0.0000000000000190451570382426	0.000000000000177962231078472
Acute Lymphoblastic Leukemia Bone Marrow, Grade Common	308	-3.62706863199191	0.000000000000000177702195058271	0.00000000000000302262499176237
Acute Lymphoblastic Leukemia Bone Marrow, Grade Common	516	-1.16703273490449	0.0000000000015146076649051	0.00000000000884384162171794
Acute Lymphoblastic Leukemia Bone Marrow, Grade Common	6535	-2.78358110775889	0.00000000000000975281632063772	0.0000000000000987081335760346
Acute Lymphoblastic Leukemia Bone Marrow, Grade Common	1123	-1.13254200825836	0.0000000127675552109906	0.0000000360593997311785
Acute Lymphoblastic Leukemia Bone Marrow, Grade Common	943	-1.27757303379222	0.0000103061444763693	0.0000197191004552534
Acute Lymphoblastic Leukemia Bone Marrow, Grade Common	2530	-1.9856815515875	0.000000000000000665845584460294	0.0000000000000094548535243744
Acute Lymphoblastic Leukemia Bone Marrow, Grade Common	8658	-1.25112917744795	0.00000000129016824688953	0.00000000428905080616397
Acute Lymphoblastic Leukemia Bone Marrow, Grade Common	5252	1.2758807217157	0.00000000217023747208138	0.00000000694080889315599
Acute Lymphoblastic Leukemia Bone Marrow, Grade Common	64795	1.04323322852446	0.00000000308604082232986	0.0000000096317370538554
Acute Lymphoblastic Leukemia Bone Marrow, Grade Common	2264	-2.10382646337686	0.00000000000201153932064707	0.0000000000113780584296215
Acute Lymphoblastic Leukemia Bone Marrow, Grade Common	10694	-1.42170971964094	0.0000000396543928771603	0.000000104866681550632
Acute Lymphoblastic Leukemia Bone Marrow, Grade Common	22795	-3.30086567063275	0.0000000000000665947781834155	0.000000000000540895632312721
Acute Lymphoblastic Leukemia Bone Marrow, Grade Common	2315	-3.96703938000221	0.0000000000000000460488006116588	0.000000000000000928298526428801
Acute Lymphoblastic Leukemia Bone Marrow, Grade Common	1264	-1.15714113280664	0.000000030067395493275	0.0000000808702454901143
Acute Lymphoblastic Leukemia Bone Marrow, Grade Common	8870	-1.09049524925411	0.0000202970751113116	0.0000374539514771607
Acute Lymphoblastic Leukemia Bone Marrow, Grade Common	1808	-1.34287300215852	0.000000247445170674422	0.000000579366577262637
Acute Lymphoblastic Leukemia Bone Marrow, Grade Common	2580	1.23022561781581	0.0000000000221512726162509	0.000000000100774768539414
Acute Lymphoblastic Leukemia Bone Marrow, Grade Common	22808	-1.00167345635399	0.0000000095903762685881	0.0000000275866332104861
Acute Lymphoblastic Leukemia Bone Marrow, Grade Common	1152	-3.01425118802366	0.0000000000000000000845309404268782	0.0000000000000000039979883631897
Acute Lymphoblastic Leukemia Bone Marrow, Grade Common	9051	1.01732629677353	0.00000744414064053615	0.0000144957398981272
Acute Lymphoblastic Leukemia Bone Marrow, Grade Common	29907	-2.47920660701358	0.00000000000000000158654029451115	0.0000000000000000510724764439886
Acute Lymphoblastic Leukemia Bone Marrow, Grade Common	1453	1.30149156108913	0.0000000402228439065651	0.000000106255706019126
Acute Lymphoblastic Leukemia Bone Marrow, Grade Common	3998	-1.24319842725398	0.000000000277884075811429	0.00000000103801351162003
Acute Lymphoblastic Leukemia Bone Marrow, Grade Common	1441	2.46047260589054	0.0000000000000747900031798339	0.000000000000598758248113553
Acute Lymphoblastic Leukemia Bone Marrow, Grade Common	3553	2.11518606544028	0.0000000268779332060988	0.0000000728815754433068
Acute Lymphoblastic Leukemia Bone Marrow, Grade Common	2063	-1.66137934757777	0.0000000421640019998812	0.000000110907108575944
Acute Lymphoblastic Leukemia Bone Marrow, Grade Common	4957	1.04553009008934	0.0000000000351456989447354	0.000000000153693691295666
Acute Lymphoblastic Leukemia Bone Marrow, Grade Common	10669	-1.51354268856186	0.000000000000000309333844697469	0.00000000000000487676703621125
Acute Lymphoblastic Leukemia Bone Marrow, Grade Common	9700	-1.3953450002873	0.0000000000687114677237256	0.00000000028430178956886
Acute Lymphoblastic Leukemia Bone Marrow, Grade Common	9056	1.29209225286034	0.000000000128584748423692	0.000000000506797003642994
Acute Lymphoblastic Leukemia Bone Marrow, Grade Common	3832	-1.33555140598398	0.0000000271500242402401	0.0000000735382925291262
Acute Lymphoblastic Leukemia Bone Marrow, Grade Common	3001	2.64358230916551	0.0000000000227307146593236	0.000000000103143763160776
Acute Lymphoblastic Leukemia Bone Marrow, Grade Common	6498	1.80239126274761	0.0000000000820310128839356	0.000000000334489842235776
Acute Lymphoblastic Leukemia Bone Marrow, Grade Common	9064	-1.46511208905817	0.00000000000595587197634247	0.000000000030580107596277
Acute Lymphoblastic Leukemia Bone Marrow, Grade Common	4713	-1.00911718979525	0.000000000990740156311081	0.00000000335346317152694
Acute Lymphoblastic Leukemia Bone Marrow, Grade Common	4830	-1.33027850685313	0.00000140141984719384	0.00000297877497425726
Acute Lymphoblastic Leukemia Bone Marrow, Grade Common	1164	-1.47521982707295	0.0000000000000781020566149372	0.000000000000622034320073758
Acute Lymphoblastic Leukemia Bone Marrow, Grade Common	79080	-2.01093798606977	0.000000000000000729983710099277	0.0000000000000102707204612023
Acute Lymphoblastic Leukemia Bone Marrow, Grade Common	28981	-1.57159690910036	0.000000000000611248947517136	0.00000000000389861426743684
Acute Lymphoblastic Leukemia Bone Marrow, Grade Common	9615	-2.28378670083957	0.0000000121730775121074	0.0000000344833757582087
Acute Lymphoblastic Leukemia Bone Marrow, Grade Common	4610	-1.65625744552909	0.00000000000323749200839665	0.0000000000176469145510876
Acute Lymphoblastic Leukemia Bone Marrow, Grade Common	7536	1.90595521501292	0.00000000000000511497127274319	0.0000000000000559100459919316
Acute Lymphoblastic Leukemia Bone Marrow, Grade Common	5583	2.54695373453955	0.000000000000000488424399690502	0.00000000000000717581223774684
Acute Lymphoblastic Leukemia Bone Marrow, Grade Common	5980	1.39330012119074	0.000000000000547295855866165	0.00000000000352545685677645
Acute Lymphoblastic Leukemia Bone Marrow, Grade Common	9232	-2.05066275257896	0.00000000000000533298719973693	0.0000000000000579326356847748
Acute Lymphoblastic Leukemia Bone Marrow, Grade Common	25949	1.26765389065396	0.000000000435035041436711	0.0000000015678856695625
Acute Lymphoblastic Leukemia Bone Marrow, Grade Common	85456	-1.88975920656644	0.000000000000000000413672041729328	0.0000000000000000162003983985527
Acute Lymphoblastic Leukemia Bone Marrow, Grade Common	79611	-1.50222705896644	0.00000000000000000130190037731373	0.0000000000000000430362068274918
Acute Lymphoblastic Leukemia Bone Marrow, Grade Common	11279	1.24027085531926	0.000000103328931169892	0.000000256901711806746
Acute Lymphoblastic Leukemia Bone Marrow, Grade Common	10152	-1.62044200069371	0.00000000000191524280506558	0.0000000000109136889591712
Acute Lymphoblastic Leukemia Bone Marrow, Grade Common	23621	-2.06273999133182	0.000000000000000326366363199072	0.00000000000000507373851865865
Acute Lymphoblastic Leukemia Bone Marrow, Grade Common	80314	3.79561781012058	0.00000000000000000239231095261311	0.0000000000000000721035484908908
Acute Lymphoblastic Leukemia Bone Marrow, Grade Common	57171	-1.65076269864685	0.00000000000000000423008042563353	0.00000000000000011768619681904
Acute Lymphoblastic Leukemia Bone Marrow, Grade Common	64430	-1.29766663412476	0.000000000000000180268865656649	0.00000000000000306183182455774
Acute Lymphoblastic Leukemia Bone Marrow, Grade Common	118788	4.2841907671229	0.00000000000000000000000000101260355245166	0.000000000000000000000000889427563178429
Acute Lymphoblastic Leukemia Bone Marrow, Grade Common	3718	1.36539064292995	0.0000000000000019483302925886	0.0000000000000242216337346273
Acute Lymphoblastic Leukemia Bone Marrow, Grade Common	387923	-1.83783974648207	0.000000000000853848860718024	0.00000000000529756783060017
Acute Lymphoblastic Leukemia Bone Marrow, Grade Common	51343	1.03398465357149	0.0000000213323522737422	0.0000000585350735632848
Acute Lymphoblastic Leukemia Bone Marrow, Grade Common	253260	1.45858292032187	0.000000259731412031842	0.000000606171412745408
Acute Lymphoblastic Leukemia Bone Marrow, Grade Common	92181	-1.17934642803093	0.000000000842588112653512	0.000000002886421781336
Acute Lymphoblastic Leukemia Bone Marrow, Grade Common	54664	-2.23415151086769	0.000000000000000000000074576323847476	0.0000000000000000000100637936840582
Acute Lymphoblastic Leukemia Bone Marrow, Grade Common	7371	-2.00824237519485	0.00000000000000592645088273602	0.0000000000000636390897725512
Acute Lymphoblastic Leukemia Bone Marrow, Grade Common	6711	1.90182569089393	0.0000000204759900476934	0.0000000563421905608605
Acute Lymphoblastic Leukemia Bone Marrow, Grade Common	84691	2.20048522617591	0.0000000000000000244822033207725	0.000000000000000534738284610195
Acute Lymphoblastic Leukemia Bone Marrow, Grade Common	80789	-1.55416944395477	0.0000000000000000712612019750361	0.00000000000000135231327266515
Acute Lymphoblastic Leukemia Bone Marrow, Grade Common	51263	-1.0212853449395	0.0000000000446747951433806	0.000000000191483428329784
Acute Lymphoblastic Leukemia Bone Marrow, Grade Common	4974	1.42274012106023	0.000000000304968047699902	0.00000000112787731806487
Acute Lymphoblastic Leukemia Bone Marrow, Grade Common	25824	-1.46104075761389	0.0000000000000378829369583381	0.000000000000327065423372642
Acute Lymphoblastic Leukemia Bone Marrow, Grade Common	79668	1.07131019189142	0.00000000329453266176795	0.0000000102253579358305
Acute Lymphoblastic Leukemia Bone Marrow, Grade Common	84272	-1.08099338940013	0.00000000000340349114494478	0.0000000000184617250151681
Acute Lymphoblastic Leukemia Bone Marrow, Grade Common	6781	-2.34292441689899	0.00000000000000000364049461801645	0.000000000000000103150143589282
Acute Lymphoblastic Leukemia Bone Marrow, Grade Common	29919	2.05755331753268	0.000000000000233928876028656	0.00000000000166063909649851
Acute Lymphoblastic Leukemia Bone Marrow, Grade Common	22982	-1.53389102054233	0.000000246143789718326	0.000000576429286262855
Acute Lymphoblastic Leukemia Bone Marrow, Grade Common	51199	1.41855788148638	0.0000000000000402545468804933	0.000000000000343518503115493
Acute Lymphoblastic Leukemia Bone Marrow, Grade Common	11062	-1.10722557188655	0.0000000000000127068810769415	0.000000000000124905289051279
Acute Lymphoblastic Leukemia Bone Marrow, Grade Common	4041	-1.17209656282331	0.00000000712775828777868	0.0000000209990521477754
Acute Lymphoblastic Leukemia Bone Marrow, Grade Common	9244	-2.70908284443628	0.0000000000000000000000392270057308952	0.0000000000000000000056090056915444
Acute Lymphoblastic Leukemia Bone Marrow, Grade Common	80709	2.25078643803959	0.0000000000000000000269537410248727	0.00000000000000000149113770855347
Acute Lymphoblastic Leukemia Bone Marrow, Grade Common	9601	-2.677305428901	0.000000000000000000369809960916571	0.0000000000000000146695260948099
Acute Lymphoblastic Leukemia Bone Marrow, Grade Common	1387	1.39775535314053	0.00000000000041318786503191	0.00000000000274202438008494
Acute Lymphoblastic Leukemia Bone Marrow, Grade Common	160518	-1.34467772476095	0.000000000127060922594094	0.00000000050127307190875
Acute Lymphoblastic Leukemia Bone Marrow, Grade Common	5690	-2.3372749617265	0.00000000000000110646771283125	0.0000000000000148130074722754
Acute Lymphoblastic Leukemia Bone Marrow, Grade Common	85440	-1.09228854800545	0.000000000000000000525372069370207	0.0000000000000000199398158550785
Acute Lymphoblastic Leukemia Bone Marrow, Grade Common	146223	-2.14397719643535	0.00000000000000687754896058904	0.0000000000000723466377830312
Acute Lymphoblastic Leukemia Bone Marrow, Grade Common	55384	-1.14859128013217	0.00000000000692381871286289	0.0000000000349803610156429
Acute Lymphoblastic Leukemia Bone Marrow, Grade Common	148696	1.00644051373097	0.000000000071627824516985	0.000000000295473786677412
Acute Lymphoblastic Leukemia Bone Marrow, Grade Common	5007	1.15679949130903	0.000000000737805072882893	0.0000000025571558571705
Acute Lymphoblastic Leukemia Bone Marrow, Grade Common	3841	1.02612625603314	0.000000000000957897562677032	0.0000000000058515977785591
Acute Lymphoblastic Leukemia Bone Marrow, Grade Common	29116	1.85995225396022	0.00000000250116632037583	0.00000000790867632853216
Acute Lymphoblastic Leukemia Bone Marrow, Grade Common	2185	1.54580745821527	0.00000000000329726916984621	0.0000000000179250747045088
Acute Lymphoblastic Leukemia Bone Marrow, Grade Common	1794	1.36709511008508	0.0000000000000223495997298015	0.000000000000205252448004009
Acute Lymphoblastic Leukemia Bone Marrow, Grade Common	84263	-1.84371565607805	0.00000000000000915110349285578	0.0000000000000933868212876742
Acute Lymphoblastic Leukemia Bone Marrow, Grade Common	54492	1.92375051632232	0.00000000000000057706944258827	0.00000000000000828030680922749
Acute Lymphoblastic Leukemia Bone Marrow, Grade Common	125336	1.26026221314577	0.0000000451554130384725	0.000000118194149453831
Acute Lymphoblastic Leukemia Bone Marrow, Grade Common	51065	-1.36171231462197	0.0000000000214266797981616	0.000000000097840282761973
Acute Lymphoblastic Leukemia Bone Marrow, Grade Common	23279	1.13252358336084	0.0000000000000265920657332556	0.000000000000240090038415451
Acute Lymphoblastic Leukemia Bone Marrow, Grade Common	85021	1.0471264867796	0.000000000000045228360797766	0.000000000000382512484683719
Acute Lymphoblastic Leukemia Bone Marrow, Grade Common	1999	-3.16696748599845	0.00000000000000000457386198484397	0.0000000000000001246994442472
Acute Lymphoblastic Leukemia Bone Marrow, Grade Common	2191	-2.07459691202417	0.0000000000000000000214587951786182	0.00000000000000000123886762587544
Acute Lymphoblastic Leukemia Bone Marrow, Grade Common	2005	1.33036198503203	0.000000000248654792250983	0.000000000936797788085276
Acute Lymphoblastic Leukemia Bone Marrow, Grade Common	23111	-1.45069889819053	0.00000000000000261335457352362	0.0000000000000314139014571065
Acute Lymphoblastic Leukemia Bone Marrow, Grade Common	9770	3.24345821843577	0.000000000000000000146340480453382	0.00000000000000000644999601482165
Acute Lymphoblastic Leukemia Bone Marrow, Grade Common	4956	-1.18466313548668	0.000275359223210291	0.000448132923215584
Acute Lymphoblastic Leukemia Bone Marrow, Grade Common	8989	-2.40221397049049	0.0000000000031242766389658	0.0000000000170980106049677
Acute Lymphoblastic Leukemia Bone Marrow, Grade Common	5836	-2.28634292106565	0.000000000000000131090885182901	0.00000000000000230289230727733
Acute Lymphoblastic Leukemia Bone Marrow, Grade Common	3126	5.59728455910116	0.00000000000000000000000000000414797752347677	0.00000000000000000000000000637595995077423
Acute Lymphoblastic Leukemia Bone Marrow, Grade Common	1646	-3.91300190103422	0.000000000000000118025951184826	0.00000000000000210342771263739
Acute Lymphoblastic Leukemia Bone Marrow, Grade Common	9133	-2.3459344085689	0.000000000000000125553201051187	0.00000000000000221510432328042
Acute Lymphoblastic Leukemia Bone Marrow, Grade Common	5294	1.87135298175468	0.0000000000000112288591168906	0.000000000000112261203707645
Acute Lymphoblastic Leukemia Bone Marrow, Grade Common	4172	-1.68476905396831	0.000000000000134425448886434	0.00000000000101350689451654
Acute Lymphoblastic Leukemia Bone Marrow, Grade Common	4792	2.4312698723128	0.0000000000000000390894003409182	0.000000000000000809229555542543
Acute Lymphoblastic Leukemia Bone Marrow, Grade Common	27346	-1.5105036449028	0.00000000000000000193930817913734	0.0000000000000000603738548831693
Acute Lymphoblastic Leukemia Bone Marrow, Grade Common	372	-1.60707505603859	0.000000000000000810751848414356	0.0000000000000113036456688791
Acute Lymphoblastic Leukemia Bone Marrow, Grade Common	2099	-2.10564534669221	0.0000198871752080743	0.0000367306388605722
Acute Lymphoblastic Leukemia Bone Marrow, Grade Common	715	-1.43440112211785	0.0000000000101474749660453	0.0000000000494387875029552
Acute Lymphoblastic Leukemia Bone Marrow, Grade Common	1284	-3.05885804050283	0.000000000000000000721379506307168	0.0000000000000000261771939354404
Acute Lymphoblastic Leukemia Bone Marrow, Grade Common	995	-1.77125081820661	0.000000000000345390852741877	0.00000000000233932603577726
Acute Lymphoblastic Leukemia Bone Marrow, Grade Common	55937	-2.1856591425628	0.000000000000000000000775970626398093	0.0000000000000000000712097820359504
Acute Lymphoblastic Leukemia Bone Marrow, Grade Common	7965	-2.33094903768604	0.00000000000000000000135161163112931	0.000000000000000000113840878273953
Acute Lymphoblastic Leukemia Bone Marrow, Grade Common	8233	1.04088199097895	0.0000000000673551414127452	0.000000000279630713690928
Acute Lymphoblastic Leukemia Bone Marrow, Grade Common	28514	1.0598936600926	0.000083176639241221	0.000143433337925858
Acute Lymphoblastic Leukemia Bone Marrow, Grade Common	4151	1.80512146318035	0.00000000000580844975926348	0.0000000000299231280643749
Acute Lymphoblastic Leukemia Bone Marrow, Grade Common	3675	-2.61844090924885	0.00000000000000012861797571813	0.00000000000000226268275737603
Acute Lymphoblastic Leukemia Bone Marrow, Grade Common	2297	-1.34009969199281	0.0000000000000110328934973487	0.000000000000110571712581008
Acute Lymphoblastic Leukemia Bone Marrow, Grade Common	1120	1.71290650142703	0.000000000000391211164663229	0.00000000000261310358058866
Acute Lymphoblastic Leukemia Bone Marrow, Grade Common	5797	-1.64262998219943	0.0000150606123033948	0.0000282921401611436
Acute Lymphoblastic Leukemia Bone Marrow, Grade Common	219	-2.01910935347213	0.000000000000000000686901112926458	0.0000000000000000251405832984297
Acute Lymphoblastic Leukemia Bone Marrow, Grade Common	2737	-1.91508053351762	0.0000000000558774079399334	0.000000000235801127466493
Acute Lymphoblastic Leukemia Bone Marrow, Grade Common	3561	1.33419288882056	0.0000000000099523898055393	0.0000000000485267793174928
Acute Lymphoblastic Leukemia Bone Marrow, Grade Common	3398	1.88278139488614	0.00000016467055231184	0.000000396375821726796
Acute Lymphoblastic Leukemia Bone Marrow, Grade Common	5917	-1.13698589733549	0.00000000757726514341805	0.0000000222062987294118
Acute Lymphoblastic Leukemia Bone Marrow, Grade Common	6462	1.07020994415171	0.00000000154203646236918	0.00000000504453907362432
Acute Lymphoblastic Leukemia Bone Marrow, Grade Common	7297	1.3189339559737	0.00000000000108656012361703	0.00000000000654972050986207
Acute Lymphoblastic Leukemia Bone Marrow, Grade Common	5199	2.85595664009625	0.000000000000000020830542942554	0.000000000000000463206485650247
Acute Lymphoblastic Leukemia Bone Marrow, Grade Common	51106	-1.23686386108377	0.00000000000000154050868506263	0.0000000000000196905200081258
Acute Lymphoblastic Leukemia Bone Marrow, Grade Common	375790	-1.1964872708145	0.0000000000000302804365504551	0.000000000000270020687643906
Acute Lymphoblastic Leukemia Bone Marrow, Grade Common	51058	-1.59002407249544	0.00000000000255669241661663	0.0000000000142003824061132
Acute Lymphoblastic Leukemia Bone Marrow, Grade Common	2237	-1.96477749357708	0.00000000000000000664509026563514	0.000000000000000171309591187663
Acute Lymphoblastic Leukemia Bone Marrow, Grade Common	11012	-2.0645139960851	0.00000000000000019110642362473	0.00000000000000322364292361222
Acute Lymphoblastic Leukemia Bone Marrow, Grade Common	51021	-2.06148319819759	0.000000000000494669127624596	0.00000000000320999802765153
Acute Lymphoblastic Leukemia Bone Marrow, Grade Common	655	-1.81000646298147	0.0000000000000310173428272972	0.000000000000275393692958321
Acute Lymphoblastic Leukemia Bone Marrow, Grade Common	8603	1.05154865894486	0.000000000000000131560011803381	0.00000000000000230607325986869
Acute Lymphoblastic Leukemia Bone Marrow, Grade Common	7918	-1.11814842469613	0.00000000000000219572294311959	0.0000000000000268397664329439
Acute Lymphoblastic Leukemia Bone Marrow, Grade Common	5983	-2.03121314756666	0.0000000000000000000252572929565614	0.00000000000000000141821429902665
Acute Lymphoblastic Leukemia Bone Marrow, Grade Common	56950	-1.099984077455	0.0000000557379916788166	0.000000143963470631045
Acute Lymphoblastic Leukemia Bone Marrow, Grade Common	3111	3.16380794006997	0.0000000000000000000487823948993365	0.00000000000000000247883103337662
Acute Lymphoblastic Leukemia Bone Marrow, Grade Common	56894	-1.52782659229424	0.00000000095306391058326	0.00000000323841583543585
Acute Lymphoblastic Leukemia Bone Marrow, Grade Common	10015	-1.19060210649222	0.000000000450566772555475	0.00000000161864434768176
Acute Lymphoblastic Leukemia Bone Marrow, Grade Common	51526	1.58072297336443	0.00000000000000814480616213734	0.0000000000000840240615568817
Acute Lymphoblastic Leukemia Bone Marrow, Grade Common	220213	2.066544168162	0.0000000000000000543392372080471	0.00000000000000106572503978845
Acute Lymphoblastic Leukemia Bone Marrow, Grade Common	9877	-1.02581941325941	0.000000000814636401625791	0.00000000279820777396435
Acute Lymphoblastic Leukemia Bone Marrow, Grade Common	246721	1.00095902445092	0.00000000183644994592882	0.00000000594284868028599
Acute Lymphoblastic Leukemia Bone Marrow, Grade Common	22863	2.46337667876975	0.00000000000000294455656806005	0.0000000000000348500597857887
Acute Lymphoblastic Leukemia Bone Marrow, Grade Common	5862	-1.15947482426815	0.00000000112011603611314	0.0000000037664935455519
Acute Lymphoblastic Leukemia Bone Marrow, Grade Common	57552	-2.25835806886585	0.000000000000000742850575291181	0.0000000000000104160017381478
Acute Lymphoblastic Leukemia Bone Marrow, Grade Common	55973	-1.69929302252627	0.0000000000000000130485544079651	0.000000000000000309167771781786
Acute Lymphoblastic Leukemia Bone Marrow, Grade Common	139716	1.86336400194124	0.000000000000134511943518806	0.00000000000101353760383012
Acute Lymphoblastic Leukemia Bone Marrow, Grade Common	80775	-1.61590048804543	0.0000000000594721214199047	0.000000000249856056406071
Acute Lymphoblastic Leukemia Bone Marrow, Grade Common	1316	2.57870757950549	0.000000000000112126802925956	0.000000000000860688698864218
Acute Lymphoblastic Leukemia Bone Marrow, Grade Common	84826	1.1102403578879	0.00000000000000496902082014145	0.0000000000000545085183097943
Acute Lymphoblastic Leukemia Bone Marrow, Grade Common	5591	2.17212359636095	0.000000000000338831685462173	0.0000000000022994554283269
Acute Lymphoblastic Leukemia Bone Marrow, Grade Common	93185	-1.40435544004622	0.00000000000186041300270762	0.0000000000106308079434459
Acute Lymphoblastic Leukemia Bone Marrow, Grade Common	51593	1.03342152686965	0.0000000000378739557153751	0.000000000164338755621724
Acute Lymphoblastic Leukemia Bone Marrow, Grade Common	54520	1.45238736359023	0.00000000125432253828361	0.0000000041789228537723
Acute Lymphoblastic Leukemia Bone Marrow, Grade Common	57698	-3.22390300142666	0.0000000000000000323968174894077	0.000000000000000682163809361724
Acute Lymphoblastic Leukemia Bone Marrow, Grade Common	51435	-2.06777268195752	0.0000000000000330154052829698	0.000000000000290824096536303
Acute Lymphoblastic Leukemia Bone Marrow, Grade Common	2553	-1.51630414650052	0.000000000000000308376704083397	0.00000000000000486791826715473
Acute Lymphoblastic Leukemia Bone Marrow, Grade Common	54796	-1.62016485452517	0.0000000000000304877959767463	0.000000000000271672773279746
Acute Lymphoblastic Leukemia Bone Marrow, Grade Common	10243	-1.26206468614727	0.00000000000293082070007006	0.0000000000160966065872093
Acute Lymphoblastic Leukemia Bone Marrow, Grade Common	8728	1.08289723806134	0.00000000127850122462576	0.00000000425256412205113
Acute Lymphoblastic Leukemia Bone Marrow, Grade Common	4209	2.04440533059425	0.00000000000196854280850033	0.0000000000111656692417567
Acute Lymphoblastic Leukemia Bone Marrow, Grade Common	64843	-1.61959753055086	0.00000000000000000000013892265509331	0.0000000000000000000165857465017712
Acute Lymphoblastic Leukemia Bone Marrow, Grade Common	84418	-2.8856730946136	0.00000000000000000347749032825016	0.0000000000000000989877281631763
Acute Lymphoblastic Leukemia Bone Marrow, Grade Common	83439	-1.12834475379825	0.00000000000502459049921611	0.0000000000262701485411822
Acute Lymphoblastic Leukemia Bone Marrow, Grade Common	10320	1.93970979237215	0.00000000000053732575225424	0.00000000000346486354245957
Acute Lymphoblastic Leukemia Bone Marrow, Grade Common	9584	1.87738993621223	0.000000000000308746355661378	0.00000000000211985144364487
Acute Lymphoblastic Leukemia Bone Marrow, Grade Common	150365	2.18588117454769	0.000000000000000995742848993594	0.0000000000000135449666084892
Acute Lymphoblastic Leukemia Bone Marrow, Grade Common	148362	1.7320894944663	0.00000000000000135235344194905	0.0000000000000175235935465199
Acute Lymphoblastic Leukemia Bone Marrow, Grade Common	92815	-1.24549920038574	0.000000609883287470776	0.00000135717241875283
Acute Lymphoblastic Leukemia Bone Marrow, Grade Common	657	-2.83715478122867	0.000000000000000000000263055839090288	0.0000000000000000000278861866663213
Acute Lymphoblastic Leukemia Bone Marrow, Grade Common	84059	-1.65990833329599	0.0000000000019232759459406	0.0000000000109543882849614
Acute Lymphoblastic Leukemia Bone Marrow, Grade Common	80183	1.21831553986526	0.00000000000792466985421481	0.0000000000393736020999109
Acute Lymphoblastic Leukemia Bone Marrow, Grade Common	84680	1.09222411505008	0.000353370906330714	0.00056765539322649
Acute Lymphoblastic Leukemia Bone Marrow, Grade Common	11178	-2.68440531833528	0.00000000000000152734483042702	0.0000000000000195439743806047
Acute Lymphoblastic Leukemia Bone Marrow, Grade Common	25893	1.24660860459879	0.0000064218723124608	0.0000126109491897685
Acute Lymphoblastic Leukemia Bone Marrow, Grade Common	3700	1.36273854829334	0.00000000000313279481037024	0.0000000000171370007932041
Acute Lymphoblastic Leukemia Bone Marrow, Grade Common	26051	1.45416109539197	0.00000000584757093326075	0.0000000174957615003181
Acute Lymphoblastic Leukemia Bone Marrow, Grade Common	140768	1.11510886646448	0.0000000000159888560761265	0.0000000000746166843142801
Acute Lymphoblastic Leukemia Bone Marrow, Grade Common	6716	1.02669344124181	0.0000000000000168507423845937	0.000000000000159640661866987
Acute Lymphoblastic Leukemia Bone Marrow, Grade Common	649828	-1.35369084754734	0.00000000000557131887784258	0.0000000000288465297856127
Acute Lymphoblastic Leukemia Bone Marrow, Grade Common	9610	-2.1331804328895	0.000000000000963706665190998	0.00000000000588416130181415
Acute Lymphoblastic Leukemia Bone Marrow, Grade Common	11259	-1.53902010310519	0.000000000397180209684607	0.00000000144202097386821
Acute Lymphoblastic Leukemia Bone Marrow, Grade Common	3071	1.98744814005331	0.000000000000000301659882051254	0.00000000000000479666446058022
Acute Lymphoblastic Leukemia Bone Marrow, Grade Common	5573	-1.78851862307058	0.00000000000000270360151569096	0.0000000000000323406496482993
Acute Lymphoblastic Leukemia Bone Marrow, Grade Common	2548	-1.14510283559108	0.00000000441300125317715	0.0000000134223785333464
Acute Lymphoblastic Leukemia Bone Marrow, Grade Common	83475	-1.21869255519472	0.000000896022777820524	0.00000195153951449858
Acute Lymphoblastic Leukemia Bone Marrow, Grade Common	7905	-1.04990748408234	0.0000000000327811097680804	0.000000000144639148481552
Acute Lymphoblastic Leukemia Bone Marrow, Grade Common	9551	-2.03131670950378	0.00000000000000000558593811211901	0.000000000000000146149533967505
Acute Lymphoblastic Leukemia Bone Marrow, Grade Common	23768	-2.25866243160544	0.0000000000959244544747559	0.000000000385610662528955
Acute Lymphoblastic Leukemia Bone Marrow, Grade Common	51083	-4.13948296527749	0.0000000000000000000000000166941685960905	0.00000000000000000000000760326634170832
Acute Lymphoblastic Leukemia Bone Marrow, Grade Common	92675	-2.71194288653371	0.000000000000000000000119386483632557	0.0000000000000000000149207923524455
Acute Lymphoblastic Leukemia Bone Marrow, Grade Common	7290	-1.14247647830842	0.00000000673712172167595	0.0000000199437616301033
Acute Lymphoblastic Leukemia Bone Marrow, Grade Common	9931	1.03958461408392	0.000000888276146374231	0.0000019360389528472
Acute Lymphoblastic Leukemia Bone Marrow, Grade Common	10552	-1.92524089616244	0.0000000000000000000000752922679461134	0.0000000000000000000100637936840582
Acute Lymphoblastic Leukemia Bone Marrow, Grade Common	999	-3.69073124151411	0.000000000000000000000350480315914047	0.0000000000000000000356186483040912
Acute Lymphoblastic Leukemia Bone Marrow, Grade Common	5954	-1.73669896508675	0.000000000000000726120980318387	0.0000000000000102280752519762
Acute Lymphoblastic Leukemia Bone Marrow, Grade Common	3665	2.36198791805871	0.0000000000000184880748184874	0.000000000000173283426861996
Acute Lymphoblastic Leukemia Bone Marrow, Grade Common	7403	1.35966913720033	0.0000000000122650747042204	0.0000000000586475770280028
Acute Lymphoblastic Leukemia Bone Marrow, Grade Common	2323	1.19179737066939	0.0000000000105610890597886	0.0000000000511298079402441
Acute Lymphoblastic Leukemia Bone Marrow, Grade Common	2217	1.1270796073644	0.00000000642845273486898	0.000000019108214474422
Acute Lymphoblastic Leukemia Bone Marrow, Grade Common	5596	-1.27987461398375	0.00000000283027406057246	0.00000000888307302778445
Acute Lymphoblastic Leukemia Bone Marrow, Grade Common	3300	-1.04849327671299	0.00000000302437569912143	0.00000000945817363243975
Acute Lymphoblastic Leukemia Bone Marrow, Grade Common	2258	-1.6632916263023	0.000000000679375090985801	0.00000000236531016247237
Acute Lymphoblastic Leukemia Bone Marrow, Grade Common	7409	2.44244723302265	0.0000000000000000000453946883071323	0.00000000000000000232591034213669
Acute Lymphoblastic Leukemia Bone Marrow, Grade Common	9582	-1.66952925825164	0.000000000000274817683605745	0.00000000000191577837602032
Acute Lymphoblastic Leukemia Bone Marrow, Grade Common	6730	-1.05447081415768	0.00000000000121994567954896	0.0000000000072436851865831
Acute Lymphoblastic Leukemia Bone Marrow, Grade Common	9522	-1.47593069907367	0.00000000000000100864613751383	0.0000000000000136902003896331
Acute Lymphoblastic Leukemia Bone Marrow, Grade Common	4597	-1.26418210124621	0.000000000764436489859816	0.00000000263978531755298
Acute Lymphoblastic Leukemia Bone Marrow, Grade Common	4751	-2.28877937925368	0.00000000000000000537255182094991	0.000000000000000141469528355934
Acute Lymphoblastic Leukemia Bone Marrow, Grade Common	10396	1.15181358062422	0.000005063916491191	0.0000100827214561647
Acute Lymphoblastic Leukemia Bone Marrow, Grade Common	10471	-1.51705692400682	0.0000000000000351213212630282	0.000000000000306085675103797
Acute Lymphoblastic Leukemia Bone Marrow, Grade Common	493869	-1.80583792854227	0.0000000000000000000578686174802815	0.00000000000000000284357341881184
Acute Lymphoblastic Leukemia Bone Marrow, Grade Common	677	1.09767424363657	0.0000743401566040565	0.00012884579362369
Acute Lymphoblastic Leukemia Bone Marrow, Grade Common	401504	1.15159146552856	0.00000000472529271972565	0.0000000143120503877996
Acute Lymphoblastic Leukemia Bone Marrow, Grade Common	23345	1.0395868757179	0.000000000732735437344734	0.00000000254030100733809
Acute Lymphoblastic Leukemia Bone Marrow, Grade Common	22837	-1.36955141904168	0.0000000346670509443948	0.0000000924730423998315
Acute Lymphoblastic Leukemia Bone Marrow, Grade Common	26035	2.13079231915007	0.000000000000000247098769915474	0.0000000000000040352902704523
Acute Lymphoblastic Leukemia Bone Marrow, Grade Common	7305	2.95218450245771	0.00000000000000329648382609206	0.0000000000000380985541442237
Acute Lymphoblastic Leukemia Bone Marrow, Grade Common	5927	2.01253801719879	0.000000000000808201953933025	0.00000000000503468056105086
Acute Lymphoblastic Leukemia Bone Marrow, Grade Common	221756	1.09394749029474	0.000000059656971854792	0.000000153441075695122
Acute Lymphoblastic Leukemia Bone Marrow, Grade Common	9473	3.66072219432668	0.0000000000000000000000103619781957488	0.00000000000000000000169894994497497
Acute Lymphoblastic Leukemia Bone Marrow, Grade Common	4496	-2.0566084535627	0.0000000000000123368279954737	0.000000000000121852187839631
Acute Lymphoblastic Leukemia Bone Marrow, Grade Common	60491	-1.15575882161717	0.00000000000000216003873515536	0.0000000000000264825486801649
Acute Lymphoblastic Leukemia Bone Marrow, Grade Common	23194	-2.94843921195021	0.000000000000000000119429573732998	0.00000000000000000539935833895103
Acute Lymphoblastic Leukemia Bone Marrow, Grade Common	4854	-1.05076844758481	0.000000047721702940911	0.000000124487437646241
Acute Lymphoblastic Leukemia Bone Marrow, Grade Common	80145	-1.49067800286579	0.00000000000156468710007834	0.00000000000910599018914497
Acute Lymphoblastic Leukemia Bone Marrow, Grade Common	8425	-1.01287681427891	0.00000000000184999811108295	0.0000000000105811287311568
Acute Lymphoblastic Leukemia Bone Marrow, Grade Common	3491	-3.68548911897905	0.00000000000000000000000037070139282098	0.000000000000000000000103602614261809
Acute Lymphoblastic Leukemia Bone Marrow, Grade Common	4928	1.2596451120337	0.0000000000042385039286774	0.0000000000224949861074433
Acute Lymphoblastic Leukemia Bone Marrow, Grade Common	25957	1.9526984567915	0.00000000352649258489417	0.0000000108903262974494
Acute Lymphoblastic Leukemia Bone Marrow, Grade Common	7627	1.10085652501269	0.000000000185237363300923	0.000000000710278720458825
Acute Lymphoblastic Leukemia Bone Marrow, Grade Common	6689	1.18167718323977	0.0000000000215574376402338	0.0000000000983278229458292
Acute Lymphoblastic Leukemia Bone Marrow, Grade Common	931	2.13314150149663	0.00000000000260427994517949	0.0000000000144386070720794
Acute Lymphoblastic Leukemia Bone Marrow, Grade Common	55163	-2.59615482447444	0.00000000000000000142180655932767	0.0000000000000000460104085790851
Acute Lymphoblastic Leukemia Bone Marrow, Grade Common	25861	-1.24816826526073	0.00000000000000122674154288317	0.0000000000000160823462183736
Acute Lymphoblastic Leukemia Bone Marrow, Grade Common	79736	-1.19118714243724	0.000000000004398149779233	0.0000000000232819835709118
Acute Lymphoblastic Leukemia Bone Marrow, Grade Common	114757	2.17852845390606	0.00000000000681802853203914	0.0000000000345737306632929
Acute Lymphoblastic Leukemia Bone Marrow, Grade Common	10891	-1.07508370969067	0.000000000156618551797542	0.000000000607932520206491
Acute Lymphoblastic Leukemia Bone Marrow, Grade Common	64651	3.7356232032798	0.0000000000000000000000000920580535863297	0.0000000000000000000000305956185121918
Acute Lymphoblastic Leukemia Bone Marrow, Grade Common	26273	1.36757238423036	0.000000261907251507892	0.000000610438489725654
Acute Lymphoblastic Leukemia Bone Marrow, Grade Common	11000	1.61075713105785	0.0000000000677478996795605	0.000000000280976702313509
Acute Lymphoblastic Leukemia Bone Marrow, Grade Common	142940	-1.09070090215772	0.000000000020400419269611	0.0000000000933620974166007
Acute Lymphoblastic Leukemia Bone Marrow, Grade Common	23446	-1.3431706078948	0.00000000239975789525042	0.00000000761150963061503
Acute Lymphoblastic Leukemia Bone Marrow, Grade Common	144100	-1.09295639674947	0.000000000184496237434794	0.000000000708099323263316
Acute Lymphoblastic Leukemia Bone Marrow, Grade Common	54625	1.91296152913353	0.0000000000000003324279338466	0.0000000000000051614473516561
Acute Lymphoblastic Leukemia Bone Marrow, Grade Common	2257	1.02919522902914	0.0000000000293546797102697	0.000000000130551354935691
Acute Lymphoblastic Leukemia Bone Marrow, Grade Common	25911	-1.04444540046354	0.00000000292565528754835	0.00000000917073236578692
Acute Lymphoblastic Leukemia Bone Marrow, Grade Common	55070	-1.06369361565383	0.0000000000118617200670192	0.0000000000568668895376747
Acute Lymphoblastic Leukemia Bone Marrow, Grade Common	85358	1.64338746427925	0.000000150739878131319	0.000000365178936442245
Acute Lymphoblastic Leukemia Bone Marrow, Grade Common	51429	1.11908576090322	0.000582239404238878	0.00090975831689015
Acute Lymphoblastic Leukemia Bone Marrow, Grade Common	79728	-1.1879955029637	0.000000000000000495101934197577	0.00000000000000726523685540287
Acute Lymphoblastic Leukemia Bone Marrow, Grade Common	79661	5.37412198947773	0.00000000000000000000000421682703685108	0.000000000000000000000785671546547845
Acute Lymphoblastic Leukemia Bone Marrow, Grade Common	388610	-1.85055226826723	0.000000000000312997074359381	0.00000000000214424792389822
Acute Lymphoblastic Leukemia Bone Marrow, Grade Common	64328	1.01572563703162	0.000000750347489041691	0.00000165151656931192
Acute Lymphoblastic Leukemia Bone Marrow, Grade Common	57707	-1.76703193485826	0.00000000000000099945410566946	0.0000000000000135804277761518
Acute Lymphoblastic Leukemia Bone Marrow, Grade Common	152926	1.28160720673389	0.00000000427303706745527	0.0000000130224378732336
Acute Lymphoblastic Leukemia Bone Marrow, Grade Common	8416	-1.10070433854411	0.00000000000274911617959472	0.0000000000151731964364795
Acute Lymphoblastic Leukemia Bone Marrow, Grade Common	132660	-1.90485759369504	0.0000000000000000275797270089462	0.000000000000000594996321103528
Acute Lymphoblastic Leukemia Bone Marrow, Grade Common	4065	1.1117811123474	0.000000000000023962586114486	0.000000000000218596380897504
Acute Lymphoblastic Leukemia Bone Marrow, Grade Common	11320	1.95682803487501	0.00000000000346134532651839	0.0000000000187424762132086
Acute Lymphoblastic Leukemia Bone Marrow, Grade Common	2972	1.0525651943993	0.00000000000000945337047027616	0.0000000000000961255891767804
Acute Lymphoblastic Leukemia Bone Marrow, Grade Common	55147	1.18388867496769	0.0000000000000124207165913746	0.000000000000122484003146859
Acute Lymphoblastic Leukemia Bone Marrow, Grade Common	80319	-1.36129645686728	0.0000000000011802691879135	0.00000000000703527397177524
Acute Lymphoblastic Leukemia Bone Marrow, Grade Common	284408	1.08073829370593	0.00000000000167534773582974	0.00000000000966764481815972
Acute Lymphoblastic Leukemia Bone Marrow, Grade Common	11035	1.50903392981785	0.00000000000194022209764824	0.000000000011045792192028
Acute Lymphoblastic Leukemia Bone Marrow, Grade Common	220042	-1.67341028656884	0.00000000000000316969372681944	0.0000000000000370863213688855
Acute Lymphoblastic Leukemia Bone Marrow, Grade Common	2272	1.42613028366997	0.000000000217991191307649	0.000000000827612744523052
Acute Lymphoblastic Leukemia Bone Marrow, Grade Common	643008	1.90903035555055	0.0000000000000415592457184479	0.000000000000354160807068437
Acute Lymphoblastic Leukemia Bone Marrow, Grade Common	147343	1.14864325763507	0.0000000026710569649911	0.00000000841466984063777
Acute Lymphoblastic Leukemia Bone Marrow, Grade Common	10063	1.03912831146496	0.00000000172471491750757	0.00000000560190685171438
Acute Lymphoblastic Leukemia Bone Marrow, Grade Common	64240	-1.2816541527849	0.0000000000000501192869891283	0.000000000000419834381543127
Acute Lymphoblastic Leukemia Bone Marrow, Grade Common	57396	2.38990152183915	0.000000000000000515493949366694	0.00000000000000751069798028701
Acute Lymphoblastic Leukemia Bone Marrow, Grade Common	129790	-1.12677310985657	0.000000000670319707842827	0.00000000233642898167326
Acute Lymphoblastic Leukemia Bone Marrow, Grade Common	128611	2.00136533089154	0.00000000000000520861487894551	0.000000000000056725766990965
Acute Lymphoblastic Leukemia Bone Marrow, Grade Common	9476	1.39316411380799	0.000000000000560161412339453	0.00000000000360266992026059
Acute Lymphoblastic Leukemia Bone Marrow, Grade Common	613212	1.07589248210398	0.000000000000965840374794886	0.00000000000589426257511301
Acute Lymphoblastic Leukemia Bone Marrow, Grade Common	3059	2.09822080929841	0.00000000000000000000162084923120238	0.00000000000000000013210632571252
Acute Lymphoblastic Leukemia Bone Marrow, Grade Common	3500	1.58075021597361	0.0000000000000652227989083493	0.000000000000532212845504958
Acute Lymphoblastic Leukemia Bone Marrow, Grade Common	2739	-1.87771532428162	0.0000000000242281571519353	0.000000000109373586085664
Acute Lymphoblastic Leukemia Bone Marrow, Grade Common	6404	-1.04282714100564	0.000000167065987861365	0.000000401801379372425
Acute Lymphoblastic Leukemia Bone Marrow, Grade Common	8939	-1.20110023329488	0.000000000000000000263372060978403	0.0000000000000000109785974028862
Acute Lymphoblastic Leukemia Bone Marrow, Grade Common	8187	-1.23578965045238	0.000000401969416263494	0.000000913344033960122
Acute Lymphoblastic Leukemia Bone Marrow, Grade Common	6318	-1.09654386330228	0.00000861675379657507	0.0000166447096193031
Acute Lymphoblastic Leukemia Bone Marrow, Grade Common	6594	-1.08113064639686	0.000000000910499631297367	0.00000000310752538608485
Acute Lymphoblastic Leukemia Bone Marrow, Grade Common	8772	-2.35892697643661	0.00000000000000093775362163227	0.0000000000000128128403169022
Acute Lymphoblastic Leukemia Bone Marrow, Grade Common	22822	-3.05442438306986	0.0000000000000000011957866821284	0.0000000000000000401764722134778
Acute Lymphoblastic Leukemia Bone Marrow, Grade Common	10200	-1.39286125619152	0.0000000000000000987238183403403	0.00000000000000179586803865557
Acute Lymphoblastic Leukemia Bone Marrow, Grade Common	27000	1.4673724139526	0.000000000559388720815758	0.00000000198122209097678
Acute Lymphoblastic Leukemia Bone Marrow, Grade Common	2252	-1.63853526188642	0.0000000000171190851223573	0.0000000000794446416996799
Acute Lymphoblastic Leukemia Bone Marrow, Grade Common	695	2.57178032162567	0.00000000000000000227040360350479	0.0000000000000000691068146344018
Acute Lymphoblastic Leukemia Bone Marrow, Grade Common	6590	-3.60838267404695	0.00000000000000000220248071590219	0.0000000000000000673728989140528
Acute Lymphoblastic Leukemia Bone Marrow, Grade Common	10410	-1.04276607788463	0.0000189400480467889	0.0000350603297954783
Acute Lymphoblastic Leukemia Bone Marrow, Grade Common	9231	-1.40362503510292	0.00000000168106360476495	0.00000000547024057893479
Acute Lymphoblastic Leukemia Bone Marrow, Grade Common	6300	-1.06766336197125	0.000000126429690431366	0.000000309579032902133
Acute Lymphoblastic Leukemia Bone Marrow, Grade Common	1028	-1.04404338083545	0.00000000516292572766143	0.0000000155723565545873
Acute Lymphoblastic Leukemia Bone Marrow, Grade Common	8839	-2.36888160559728	0.00000000000000000134705364372227	0.0000000000000000439382457741453
Acute Lymphoblastic Leukemia Bone Marrow, Grade Common	23189	-2.9361626902587	0.00000000000000274607081436678	0.000000000000032689673576252
Acute Lymphoblastic Leukemia Bone Marrow, Grade Common	5372	-1.51954192303052	0.0000000219586187099528	0.0000000601794371019143
Acute Lymphoblastic Leukemia Bone Marrow, Grade Common	4129	-2.53100285734043	0.000000000000177756300111709	0.00000000000130499655073056
Acute Lymphoblastic Leukemia Bone Marrow, Grade Common	4239	-1.91180789127053	0.0000000000000603247958773851	0.000000000000495533744090985
Acute Lymphoblastic Leukemia Bone Marrow, Grade Common	3800	-1.27077854516786	0.000000000425217881534916	0.00000000153430290177079
Acute Lymphoblastic Leukemia Bone Marrow, Grade Common	486	-1.21509560663135	0.000000127965950896065	0.000000313091384434723
Acute Lymphoblastic Leukemia Bone Marrow, Grade Common	6472	-1.6745363849997	0.0000000000000140289343781331	0.000000000000135944685616945
Acute Lymphoblastic Leukemia Bone Marrow, Grade Common	4240	-1.70621915333719	0.00000000000235124200974783	0.0000000000131364029958515
Acute Lymphoblastic Leukemia Bone Marrow, Grade Common	10553	-1.42205768541784	0.00000000000352584134169892	0.0000000000190749102414745
Acute Lymphoblastic Leukemia Bone Marrow, Grade Common	5255	-2.17020828791913	0.0000000000366064253939012	0.000000000159472380611758
Acute Lymphoblastic Leukemia Bone Marrow, Grade Common	4063	2.79632668154461	0.00000000000000034361280264239	0.00000000000000530829979157472
Acute Lymphoblastic Leukemia Bone Marrow, Grade Common	8613	-1.49819430920652	0.000000159909247570628	0.000000385872059924649
Acute Lymphoblastic Leukemia Bone Marrow, Grade Common	55854	1.69195515463157	0.0000000607150066794703	0.000000155966667461343
Acute Lymphoblastic Leukemia Bone Marrow, Grade Common	30846	-2.23549216813414	0.00000000000000673092894702267	0.0000000000000711695900787084
Acute Lymphoblastic Leukemia Bone Marrow, Grade Common	51128	-1.09615980939734	0.00000000000025426786243451	0.00000000000178568355474424
Acute Lymphoblastic Leukemia Bone Marrow, Grade Common	84287	-1.81329355190837	0.0000000000361260715448213	0.000000000157644535765318
Acute Lymphoblastic Leukemia Bone Marrow, Grade Common	55816	-1.07646252107092	0.000000000230547136645215	0.000000000872051104068353
Acute Lymphoblastic Leukemia Bone Marrow, Grade Common	23547	2.11887788262536	0.000000000000000283159340950618	0.00000000000000454570550348531
Acute Lymphoblastic Leukemia Bone Marrow, Grade Common	26073	-1.08879711486685	0.0000000000149826950645968	0.000000000070375172348872
Acute Lymphoblastic Leukemia Bone Marrow, Grade Common	79053	-1.99153031229298	0.00000000000000000203994480243884	0.0000000000000000628701785353142
Acute Lymphoblastic Leukemia Bone Marrow, Grade Common	1174	-2.28773988383047	0.0000000000000079876046493963	0.0000000000000826797764087763
Acute Lymphoblastic Leukemia Bone Marrow, Grade Common	56912	-1.00780837053493	0.000000000267399373196384	0.00000000100189216703106
Acute Lymphoblastic Leukemia Bone Marrow, Grade Common	91272	-1.62698076982351	0.0000000000000236076901123922	0.000000000000215678874674656
Acute Lymphoblastic Leukemia Bone Marrow, Grade Common	10814	-1.47964430414624	0.0000000000000000143759000256964	0.000000000000000336724652601883
Acute Lymphoblastic Leukemia Bone Marrow, Grade Common	8195	-1.8316750182312	0.0000000000000753914253219378	0.00000000000060278826865011
Acute Lymphoblastic Leukemia Bone Marrow, Grade Common	51155	-1.12155659030864	0.0000000000746645002420493	0.000000000306868101429305
Acute Lymphoblastic Leukemia Bone Marrow, Grade Common	9475	-1.0820939311006	0.00000000012916864707577	0.000000000508935230083546
Acute Lymphoblastic Leukemia Bone Marrow, Grade Common	162073	-1.07025017139771	0.0000000476280040296523	0.000000124269375249869
Acute Lymphoblastic Leukemia Bone Marrow, Grade Common	112487	-1.92420523822566	0.0000000000000896559224760552	0.00000000000070537356282025
Acute Lymphoblastic Leukemia Bone Marrow, Grade Common	1389	-1.90120978565514	0.000000000000154020804893106	0.00000000000114717979271382
Acute Lymphoblastic Leukemia Bone Marrow, Grade Common	2982	1.60696105477698	0.000000000217900795039386	0.000000000827612744523052
Acute Lymphoblastic Leukemia Bone Marrow, Grade Common	83879	-1.19081512617542	0.000000230726201597995	0.000000543116405254699
Acute Lymphoblastic Leukemia Bone Marrow, Grade Common	57502	-1.17793788673293	0.0000000410908340514809	0.000000108292753178539
Acute Lymphoblastic Leukemia Bone Marrow, Grade Common	9379	-1.49841479470675	0.000000000321931988397852	0.00000000118601732565104
Acute Lymphoblastic Leukemia Bone Marrow, Grade Common	55791	-1.49352041379334	0.0000000000179819455443927	0.0000000000831918677048144
Acute Lymphoblastic Leukemia Bone Marrow, Grade Common	168850	1.17998144261662	0.000000111443909603703	0.000000275462463597334
Acute Lymphoblastic Leukemia Bone Marrow, Grade Common	136647	-2.19178010349139	0.0000000000000210102035865365	0.000000000000193965820948678
Acute Lymphoblastic Leukemia Bone Marrow, Grade Common	54587	-2.77262647282437	0.00000000000101593795122245	0.00000000000617242538843008
Acute Lymphoblastic Leukemia Bone Marrow, Grade Common	55540	-1.61271356558958	0.0000000000000000927248282414544	0.00000000000000169931030236239
Acute Lymphoblastic Leukemia Bone Marrow, Grade Common	257364	-1.39366411899831	0.00000000000000000551900103277674	0.000000000000000144706088912699
Acute Lymphoblastic Leukemia Bone Marrow, Grade Common	2531	-1.34921223934589	0.0000000000000271237995123214	0.000000000000243816785528521
Acute Lymphoblastic Leukemia Bone Marrow, Grade Common	2060	1.54571733546226	0.000000000000327227199682247	0.00000000000223674979126881
Acute Lymphoblastic Leukemia Bone Marrow, Grade Common	10763	-3.2713758413298	0.000000000000000050943694870995	0.00000000000000101041067069133
Acute Lymphoblastic Leukemia Bone Marrow, Grade Common	85315	-2.42173696648673	0.000000000000000440027012054898	0.00000000000000656676233888237
Acute Lymphoblastic Leukemia Bone Marrow, Grade Common	166012	-1.00175461894945	0.000000136368224394643	0.000000331997635197173
Acute Lymphoblastic Leukemia Bone Marrow, Grade Common	22900	1.44772799841992	0.00000000000123148996992898	0.00000000000729813598082729
Acute Lymphoblastic Leukemia Bone Marrow, Grade Common	3267	2.09363871056784	0.00000000000116713900305767	0.0000000000069671399614564
Acute Lymphoblastic Leukemia Bone Marrow, Grade Common	59342	1.03398414541468	0.00000134974311659517	0.00000287606846383136
Acute Lymphoblastic Leukemia Bone Marrow, Grade Common	81565	1.57874734129874	0.000000000000591269819684766	0.00000000000378099062541007
Acute Lymphoblastic Leukemia Bone Marrow, Grade Common	200958	1.12761105414013	0.0000000000000658609902375097	0.000000000000536352713212355
Acute Lymphoblastic Leukemia Bone Marrow, Grade Common	56965	1.55551598801281	0.0000000000000000000610324216049807	0.00000000000000000296646517184366
Acute Lymphoblastic Leukemia Bone Marrow, Grade Common	79155	1.00158041354619	0.0000000165985730359243	0.0000000463260673224604
Acute Lymphoblastic Leukemia Bone Marrow, Grade Common	10113	-2.30403996319138	0.0000000000000000451807787162654	0.000000000000000912295625408729
Acute Lymphoblastic Leukemia Bone Marrow, Grade Common	10392	1.67990917947597	0.000000000096654631742529	0.000000000388418956384928
Acute Lymphoblastic Leukemia Bone Marrow, Grade Common	8975	-1.82717544004913	0.000000000000191397908105399	0.00000000000139597869274739
Acute Lymphoblastic Leukemia Bone Marrow, Grade Common	553137	1.14483558595256	0.00000000782571488431198	0.0000000228687198379792
Acute Lymphoblastic Leukemia Bone Marrow, Grade Common	50856	2.37771608213042	0.0000000000000397714134247552	0.000000000000340577347412406
Acute Lymphoblastic Leukemia Bone Marrow, Grade Common	27095	1.08062515016232	0.0000000000000372023675216485	0.00000000000032239430120769
Acute Lymphoblastic Leukemia Bone Marrow, Grade Common	84062	1.96461236484989	0.000000000000718655256345975	0.00000000000452498908719224
Acute Lymphoblastic Leukemia Bone Marrow, Grade Common	96626	1.50234819595172	0.0000000000000166156037625193	0.000000000000157899597733926
Acute Lymphoblastic Leukemia Bone Marrow, Grade Common	79034	1.00509976423606	0.000000119053113214373	0.000000292682153777918
Acute Lymphoblastic Leukemia Bone Marrow, Grade Common	389662	1.05735614331041	0.00000000000121447181021512	0.00000000000721815362504363
Acute Lymphoblastic Leukemia Bone Marrow, Grade Common	64318	-1.30036709514172	0.0000000000000142178002726828	0.000000000000137449913485205
Acute Lymphoblastic Leukemia Bone Marrow, Grade Common	3237	1.1762697620105	0.0000938134106795786	0.000160783764616973
Acute Lymphoblastic Leukemia Bone Marrow, Grade Common	253769	1.04455679390472	0.000000000000571605705195495	0.0000000000036666851104794
Acute Lymphoblastic Leukemia Bone Marrow, Grade Common	5788	2.45157650583124	0.0000000000817284243718184	0.000000000333559387487637
Acute Lymphoblastic Leukemia Bone Marrow, Grade Common	26115	-2.13762710682326	0.00000000000000396520988281616	0.0000000000000448163473612043
Acute Lymphoblastic Leukemia Bone Marrow, Grade Common	79026	1.24611842194081	0.000000381067341889877	0.000000870192219725128
Acute Lymphoblastic Leukemia Bone Marrow, Grade Common	23450	-1.35468971839432	0.000000000000000020159247137451	0.000000000000000449906101722748
Acute Lymphoblastic Leukemia Bone Marrow, Grade Common	55122	1.43844941665939	0.000000265218337326292	0.000000617570515830604
Acute Lymphoblastic Leukemia Bone Marrow, Grade Common	23483	-1.85414250965703	0.00000000000270805633778156	0.0000000000149801928860548
Acute Lymphoblastic Leukemia Bone Marrow, Grade Common	10288	2.73860013745236	0.000000000000000000000782111084263304	0.0000000000000000000712416296532285
Acute Lymphoblastic Leukemia Bone Marrow, Grade Common	4582	-1.8034992909029	0.000000000322976720420546	0.00000000118947131806273
Acute Lymphoblastic Leukemia Bone Marrow, Grade Common	3728	1.80364662955845	0.0000000000000000296498475958018	0.000000000000000629713602565759
Acute Lymphoblastic Leukemia Bone Marrow, Grade Common	3898	-2.45724039918266	0.0000000000155083008237193	0.0000000000727051373348363
Acute Lymphoblastic Leukemia Bone Marrow, Grade Common	3217	-2.03228880634463	0.00000000000659325436519632	0.0000000000336001860459259
Acute Lymphoblastic Leukemia Bone Marrow, Grade Common	5834	-1.67814468567256	0.00000000000000110703048442881	0.0000000000000148130074722754
Acute Lymphoblastic Leukemia Bone Marrow, Grade Common	1353	-1.0106466284301	0.0000000000129287320190744	0.0000000000616219448211463
Acute Lymphoblastic Leukemia Bone Marrow, Grade Common	1340	-1.03780486321616	0.0000912072484081805	0.000156622752922133
Acute Lymphoblastic Leukemia Bone Marrow, Grade Common	3376	-1.17989117379629	0.000000000000210076612309898	0.00000000000152317930517383
Acute Lymphoblastic Leukemia Bone Marrow, Grade Common	26278	-1.07752701756178	0.0000000135857269954797	0.0000000382647010681204
Acute Lymphoblastic Leukemia Bone Marrow, Grade Common	26509	-1.85468451274407	0.0000000165472613667923	0.0000000462038312959684
Acute Lymphoblastic Leukemia Bone Marrow, Grade Common	831	1.89463500108933	0.0000000000291464728571332	0.000000000129813175198901
Acute Lymphoblastic Leukemia Bone Marrow, Grade Common	1399	1.75109156124044	0.00000000325571112239072	0.0000000101253109944458
Acute Lymphoblastic Leukemia Bone Marrow, Grade Common	9536	-1.65837436777266	0.00000000000261230611843562	0.000000000014476578791529
Acute Lymphoblastic Leukemia Bone Marrow, Grade Common	2549	1.83606281438459	0.00000000000000723211830367797	0.0000000000000754952111887334
Acute Lymphoblastic Leukemia Bone Marrow, Grade Common	10903	-1.5472104682777	0.0000000389921638882401	0.000000103248630347478
Acute Lymphoblastic Leukemia Bone Marrow, Grade Common	8604	-1.57855179253921	0.00000000000000272614364453543	0.0000000000000325154106662
Acute Lymphoblastic Leukemia Bone Marrow, Grade Common	7485	-1.74604931698418	0.000000000000000000969390806937898	0.000000000000000033674007776597
Acute Lymphoblastic Leukemia Bone Marrow, Grade Common	9802	-1.71217129259093	0.00000000005951234778307	0.00000000024993966553566
Acute Lymphoblastic Leukemia Bone Marrow, Grade Common	2139	-1.3413118556435	0.000000182546826344938	0.000000436302881159125
Acute Lymphoblastic Leukemia Bone Marrow, Grade Common	958	1.03199583824533	0.000000000237474138053102	0.000000000896597935412647
Acute Lymphoblastic Leukemia Bone Marrow, Grade Common	2965	-1.22951998886384	0.00000000000774316021341476	0.0000000000385652657530828
Acute Lymphoblastic Leukemia Bone Marrow, Grade Common	10313	-1.86099498837358	0.0000000000000000739590466465017	0.00000000000000139276324136605
Acute Lymphoblastic Leukemia Bone Marrow, Grade Common	3312	-1.69966655389663	0.0000000000048349977021512	0.0000000000254085327963048
Acute Lymphoblastic Leukemia Bone Marrow, Grade Common	22996	-1.57446754906054	0.00000000000236560040916751	0.0000000000132106213585526
Acute Lymphoblastic Leukemia Bone Marrow, Grade Common	2960	-1.95292650273134	0.0000000000000036878417093378	0.0000000000000420290912879767
Acute Lymphoblastic Leukemia Bone Marrow, Grade Common	7430	2.06556539306025	0.000000000000219328719691358	0.00000000000157264446999687
Acute Lymphoblastic Leukemia Bone Marrow, Grade Common	4609	-2.30102144209791	0.000000000000000000454325344999088	0.0000000000000000176240970582138
Acute Lymphoblastic Leukemia Bone Marrow, Grade Common	7220	-1.52337881818513	0.00000000000000268959520527874	0.0000000000000322044325601876
Acute Lymphoblastic Leukemia Bone Marrow, Grade Common	2199	-1.24915611153575	0.0000000000402819676036411	0.000000000173989236256401
Acute Lymphoblastic Leukemia Bone Marrow, Grade Common	23500	-1.6611655690188	0.000000000000000833753422327025	0.0000000000000115718576008526
Acute Lymphoblastic Leukemia Bone Marrow, Grade Common	10456	-1.78193955206385	0.00000000000000712945093616622	0.0000000000000745500494575136
Acute Lymphoblastic Leukemia Bone Marrow, Grade Common	10109	1.09483012439903	0.0000000000772239257529926	0.000000000316752039687976
Acute Lymphoblastic Leukemia Bone Marrow, Grade Common	3166	-2.50664336663673	0.0000000000000000426773240564221	0.00000000000000086887922834739
Acute Lymphoblastic Leukemia Bone Marrow, Grade Common	10715	-2.25525502855977	0.000000000000000000284844374410084	0.0000000000000000117541317856403
Acute Lymphoblastic Leukemia Bone Marrow, Grade Common	183	-4.79478619850903	0.00000000000000000000434632434738014	0.000000000000000000303674718748486
Acute Lymphoblastic Leukemia Bone Marrow, Grade Common	10882	-1.69712756200226	0.00000000000479024258258803	0.0000000000251948729846386
Acute Lymphoblastic Leukemia Bone Marrow, Grade Common	11051	-1.09091830766812	0.00000000100718670824826	0.00000000340538216973575
Acute Lymphoblastic Leukemia Bone Marrow, Grade Common	25758	-1.29588513033201	0.000000000000163772704861612	0.00000000000121320057330316
Acute Lymphoblastic Leukemia Bone Marrow, Grade Common	10208	1.56045074327468	0.0000000000143787590630974	0.0000000000679537279780586
Acute Lymphoblastic Leukemia Bone Marrow, Grade Common	2596	-1.80364429602006	0.0000000000840609746847199	0.000000000341831284953042
Acute Lymphoblastic Leukemia Bone Marrow, Grade Common	2766	-1.03877048066605	0.000518730106596087	0.000816019460254839
Acute Lymphoblastic Leukemia Bone Marrow, Grade Common	2959	1.12919277754623	0.0000000000174218900451396	0.0000000000807527259272827
Acute Lymphoblastic Leukemia Bone Marrow, Grade Common	2286	-1.46892011018762	0.0000000000059026138227665	0.000000000030357357665646
Acute Lymphoblastic Leukemia Bone Marrow, Grade Common	5464	-1.1845479027704	0.000012619059899509	0.0000239064211345344
Acute Lymphoblastic Leukemia Bone Marrow, Grade Common	3171	-1.50654781091007	0.0000000000000000879636624099621	0.00000000000000163150702361283
Acute Lymphoblastic Leukemia Bone Marrow, Grade Common	10053	-1.12227261877331	0.0000000000000828274237855794	0.000000000000656691702315455
Acute Lymphoblastic Leukemia Bone Marrow, Grade Common	23423	-1.41245843526243	0.00000000000513234528179431	0.0000000000267912565289929
Acute Lymphoblastic Leukemia Bone Marrow, Grade Common	83700	-2.80337858119549	0.00000000000000124743506930721	0.0000000000000163188394119901
Acute Lymphoblastic Leukemia Bone Marrow, Grade Common	29101	1.59388113053459	0.000000000000000203850536264521	0.00000000000000342426367838812
Acute Lymphoblastic Leukemia Bone Marrow, Grade Common	55757	-1.07946735676309	0.00000000125107038717008	0.00000000417034766902427
Acute Lymphoblastic Leukemia Bone Marrow, Grade Common	9145	1.22691857405658	0.000000275679476743287	0.000000640595337398376
Acute Lymphoblastic Leukemia Bone Marrow, Grade Common	51318	-1.95720189097577	0.0000000000000608565151440274	0.000000000000498901711150736
Acute Lymphoblastic Leukemia Bone Marrow, Grade Common	84662	-1.25047548754282	0.00000000856281900739879	0.0000000248517784597552
Acute Lymphoblastic Leukemia Bone Marrow, Grade Common	90809	1.59547931157426	0.00000000000000012536175421852	0.00000000000000221510432328042
Acute Lymphoblastic Leukemia Bone Marrow, Grade Common	63827	1.14829480579059	0.0000027109931896592	0.00000556359867377155
Acute Lymphoblastic Leukemia Bone Marrow, Grade Common	2619	-1.36855382984381	0.0000000000000141217599807027	0.000000000000136736442899765
Acute Lymphoblastic Leukemia Bone Marrow, Grade Common	54894	-1.13447230957977	0.000000000392427855614622	0.00000000142560866779705
Acute Lymphoblastic Leukemia Bone Marrow, Grade Common	51185	1.49009739667843	0.000000000000000633316563728745	0.00000000000000902421064214644
Acute Lymphoblastic Leukemia Bone Marrow, Grade Common	85406	1.56477732053137	0.00000000380026664150821	0.0000000116683842423537
Acute Lymphoblastic Leukemia Bone Marrow, Grade Common	84707	-1.99066896232291	0.0000000000000000263648204314814	0.000000000000000571795761633029
Acute Lymphoblastic Leukemia Bone Marrow, Grade Common	10630	-2.6201245735023	0.0000000000000000307075814709052	0.000000000000000648816373449693
Acute Lymphoblastic Leukemia Bone Marrow, Grade Common	6926	-1.9939090979179	0.000000000000818338004187768	0.00000000000508751387133315
Acute Lymphoblastic Leukemia Bone Marrow, Grade Common	22858	-1.27582163682265	0.00000000000000154199973715745	0.0000000000000196905200081258
Acute Lymphoblastic Leukemia Bone Marrow, Grade Common	51631	-1.05053037247213	0.00000000586546297273281	0.0000000175450250974691
Acute Lymphoblastic Leukemia Bone Marrow, Grade Common	51103	-1.89765992107238	0.00000000000000576059285197961	0.0000000000000621931609313374
Acute Lymphoblastic Leukemia Bone Marrow, Grade Common	139818	2.09335586644854	0.000000000000000002498430974984	0.0000000000000000745708876198501
Acute Lymphoblastic Leukemia Bone Marrow, Grade Common	25960	-1.01017892589215	0.000000000323196687675276	0.00000000118992505040206
Acute Lymphoblastic Leukemia Bone Marrow, Grade Common	10484	-2.183100658426	0.00000000000000000000392653383787026	0.00000000000000000027749762416259
Acute Lymphoblastic Leukemia Bone Marrow, Grade Common	94107	-1.77954564273241	0.0000000000155592277965708	0.0000000000728328223123073
Acute Lymphoblastic Leukemia Bone Marrow, Grade Common	286208	1.3137411037354	0.0000000000369508894645393	0.000000000160730487352472
Acute Lymphoblastic Leukemia Bone Marrow, Grade Common	8481	1.84287794435019	0.00000000000000073207059235556	0.0000000000000102765662947447
Acute Lymphoblastic Leukemia Bone Marrow, Grade Common	7317	-1.59290464047464	0.000000000000000000685387581133232	0.0000000000000000251405832984297
Acute Lymphoblastic Leukemia Bone Marrow, Grade Common	55902	-1.22541874898269	0.00000000000045231039808466	0.00000000000296485126079268
Acute Lymphoblastic Leukemia Bone Marrow, Grade Common	163486	1.25516500123416	0.000000000449009014566696	0.00000000161399118740914
Acute Lymphoblastic Leukemia Bone Marrow, Grade Common	503639	-2.20876117986074	0.00000000000390290780067992	0.0000000000209215593831565
Acute Lymphoblastic Leukemia Bone Marrow, Grade Common	56937	-1.13362619226793	0.0000000917639192008832	0.000000229867776413376
Acute Lymphoblastic Leukemia Bone Marrow, Grade Common	26224	1.19470034285576	0.000000097642635130293	0.000000243749793787498
Acute Lymphoblastic Leukemia Bone Marrow, Grade Common	10644	-1.66820552462531	0.00000000000158629525791065	0.00000000000921429985192596
Acute Lymphoblastic Leukemia Bone Marrow, Grade Common	64282	1.46621961433345	0.000000081621528398614	0.000000206098549223358
Acute Lymphoblastic Leukemia Bone Marrow, Grade Common	79882	-1.48839500733434	0.0000000000000013853194062833	0.0000000000000178975403399368
Acute Lymphoblastic Leukemia Bone Marrow, Grade Common	57504	-2.14022127976557	0.0000000000000000000788850119257479	0.00000000000000000374536290212711
Acute Lymphoblastic Leukemia Bone Marrow, Grade Common	6708	1.88224878307649	0.0000000000000795454581991694	0.000000000000633120064385233
Acute Lymphoblastic Leukemia Bone Marrow, Grade Common	9249	1.26474331932313	0.00000246895311843896	0.00000509407994923555
Acute Lymphoblastic Leukemia Bone Marrow, Grade Common	6925	3.79292778382759	0.00000000000000000470536859575047	0.000000000000000126767465522993
Acute Lymphoblastic Leukemia Bone Marrow, Grade Common	9711	1.65005853286865	0.00000000000000318073880867605	0.0000000000000371235013840578
Acute Lymphoblastic Leukemia Bone Marrow, Grade Common	112858	-1.20228825082634	0.00000000288648014408557	0.00000000905254943428214
Acute Lymphoblastic Leukemia Bone Marrow, Grade Common	121512	1.0517292922843	0.000000591300160251537	0.00000131868300156205
Acute Lymphoblastic Leukemia Bone Marrow, Grade Common	57188	1.03616143010453	0.000000000005643266794756	0.0000000000291699250841171
Acute Lymphoblastic Leukemia Bone Marrow, Grade Common	9794	1.05643370439018	0.000000000015679981010121	0.0000000000733701394526095
Acute Lymphoblastic Leukemia Bone Marrow, Grade Common	7957	1.36892662407523	0.00000000000722904509467079	0.0000000000363432410176479
Acute Lymphoblastic Leukemia Bone Marrow, Grade Common	4922	-1.75733620566644	0.00042035138606193	0.000669220739824386
Acute Lymphoblastic Leukemia Bone Marrow, Grade Common	313	1.34622829884471	0.0000000000231062607769233	0.00000000010469332674054
Acute Lymphoblastic Leukemia Bone Marrow, Grade Common	8573	1.05527236758752	0.000000000000168355171690007	0.00000000000124265518983915
Acute Lymphoblastic Leukemia Bone Marrow, Grade Common	374654	-1.02457730356956	0.00000106998436764968	0.00000230794558305351
Acute Lymphoblastic Leukemia Bone Marrow, Grade Common	26148	1.01660020514146	0.0000000000683150873179782	0.000000000283048503890358
Acute Lymphoblastic Leukemia Bone Marrow, Grade Common	2267	-3.298123600016	0.000000000000000000000289285098598505	0.0000000000000000000301469394700493
Acute Lymphoblastic Leukemia Bone Marrow, Grade Common	1361	-2.35047163424433	0.0000000000000000363061550669205	0.000000000000000757991152560137
Acute Lymphoblastic Leukemia Bone Marrow, Grade Common	64761	2.280040882041	0.0000000000000171130083564173	0.000000000000161503195517163
Acute Lymphoblastic Leukemia Bone Marrow, Grade Common	54762	2.30640696224233	0.0000000000863717868521306	0.000000000350185909304534
Acute Lymphoblastic Leukemia Bone Marrow, Grade Common	57643	-2.03076815132214	0.00000000000000000455997871070496	0.000000000000000124609018234531
Acute Lymphoblastic Leukemia Bone Marrow, Grade Common	375743	1.5389498919458	0.00000000000000000610672252953005	0.000000000000000158426934484454
Acute Lymphoblastic Leukemia Bone Marrow, Grade Common	23392	1.04462720445621	0.0000000000107900114778827	0.0000000000521764731197497
Acute Lymphoblastic Leukemia Bone Marrow, Grade Common	149041	1.16752949737618	0.0000000000675067847968646	0.000000000280165687697281
Acute Lymphoblastic Leukemia Bone Marrow, Grade Common	79648	1.13008588835969	0.00000000000877840246206419	0.0000000000432484034759629
Acute Lymphoblastic Leukemia Bone Marrow, Grade Common	161145	-1.30175467303868	0.00000000127674897369519	0.00000000424788477530567
Acute Lymphoblastic Leukemia Bone Marrow, Grade Common	167227	1.32319038397216	0.00000000000133151308709896	0.0000000000078455277585318
Acute Lymphoblastic Leukemia Bone Marrow, Grade Common	6584	1.18184847934139	0.0000000000672739232087572	0.000000000279482241114219
Acute Lymphoblastic Leukemia Bone Marrow, Grade Common	84366	1.11827478095459	0.000000000998917530543498	0.00000000338021157762614
Acute Lymphoblastic Leukemia Bone Marrow, Grade Common	54716	1.77820857632633	0.0000000000000000684405140603972	0.00000000000000130079289242767
Acute Lymphoblastic Leukemia Bone Marrow, Grade Common	8876	1.06864161494847	0.0000000175141720712514	0.0000000487597405388676
Acute Lymphoblastic Leukemia Bone Marrow, Grade Common	1364	-1.9956088105184	0.00000000000000684021602670204	0.0000000000000720772377723693
Acute Lymphoblastic Leukemia Bone Marrow, Grade Common	548596	-1.23178910525763	0.00000000693506816548034	0.0000000204656907201612
Acute Lymphoblastic Leukemia Bone Marrow, Grade Common	2200	-3.74217597357644	0.0000000000000000000309364390594399	0.00000000000000000167588278023759
Acute Lymphoblastic Leukemia Bone Marrow, Grade Common	23180	1.38709376119771	0.00000000799585262771021	0.0000000232942430142034
Acute Lymphoblastic Leukemia Bone Marrow, Grade Common	587	-1.57204695379627	0.000000000000771379523161158	0.0000000000048248494386128
Acute Lymphoblastic Leukemia Bone Marrow, Grade Common	4811	-1.41284533713463	0.00000000000283196716048759	0.0000000000156164574764645
Acute Lymphoblastic Leukemia Bone Marrow, Grade Common	8522	-1.54344990389903	0.0000238236151989466	0.0000435886023064196
Acute Lymphoblastic Leukemia Bone Marrow, Grade Common	1975	-1.05529801472548	0.000000277312212965112	0.000000644024227163736
Acute Lymphoblastic Leukemia Bone Marrow, Grade Common	10536	-2.9542561838627	0.00000000000000325362591812757	0.0000000000000378164819614506
Acute Lymphoblastic Leukemia Bone Marrow, Grade Common	11221	1.09295465060253	0.000000000810307378506231	0.00000000278489374887958
Acute Lymphoblastic Leukemia Bone Marrow, Grade Common	3822	-1.32850813555969	0.00000000126508938628632	0.0000000042125112870736
Acute Lymphoblastic Leukemia Bone Marrow, Grade Common	2806	-2.1055543077871	0.000000000000000000085633410904477	0.00000000000000000403461323330404
Acute Lymphoblastic Leukemia Bone Marrow, Grade Common	1376	-1.72271272271841	0.0000000000000183757564097952	0.000000000000172362072136729
Acute Lymphoblastic Leukemia Bone Marrow, Grade Common	7525	-1.0100444900295	0.000089281798869981	0.000153402023292463
Acute Lymphoblastic Leukemia Bone Marrow, Grade Common	10046	-1.1705553036612	0.00000600606900970374	0.0000118492909694091
Acute Lymphoblastic Leukemia Bone Marrow, Grade Common	6604	-1.67163831825346	0.000000000000234480848637048	0.00000000000166286677952121
Acute Lymphoblastic Leukemia Bone Marrow, Grade Common	6850	1.64516909123499	0.0000000000492900634774437	0.0000000002100935565276
Acute Lymphoblastic Leukemia Bone Marrow, Grade Common	25797	-4.54072135613494	0.000000000000000000000000311827236395054	0.0000000000000000000000891753378127902
Acute Lymphoblastic Leukemia Bone Marrow, Grade Common	174	-4.44320201599461	0.000000000000000000000348752246174739	0.0000000000000000000356186483040912
Acute Lymphoblastic Leukemia Bone Marrow, Grade Common	5119	-1.52067974228218	0.0000912997565163875	0.00015675971877716
Acute Lymphoblastic Leukemia Bone Marrow, Grade Common	11200	-1.36047800211004	0.0000000403879263990956	0.000000106623085214615
Acute Lymphoblastic Leukemia Bone Marrow, Grade Common	976	2.18359568957271	0.00000000000000342393266742604	0.0000000000000393496261788206
Acute Lymphoblastic Leukemia Bone Marrow, Grade Common	306	-1.15466962927301	0.000000106570316999605	0.000000264425986308341
Acute Lymphoblastic Leukemia Bone Marrow, Grade Common	6452	1.86217125542375	0.0000000000552772820864897	0.000000000233428824799988
Acute Lymphoblastic Leukemia Bone Marrow, Grade Common	11328	-3.58116816311899	0.0000000000000000409614273847746	0.000000000000000839504454250955
Acute Lymphoblastic Leukemia Bone Marrow, Grade Common	5996	3.24859269958949	0.0000000000000230237955194321	0.000000000000210657450522661
Acute Lymphoblastic Leukemia Bone Marrow, Grade Common	1069	-1.03973353583475	0.000000203256957079591	0.000000482612628153645
Acute Lymphoblastic Leukemia Bone Marrow, Grade Common	6696	-4.09140750508005	0.0000000000000000030425902579692	0.0000000000000000882422934015265
Acute Lymphoblastic Leukemia Bone Marrow, Grade Common	5950	-4.239562336738	0.000000000000000000000000243315372397148	0.0000000000000000000000748012283591931
Acute Lymphoblastic Leukemia Bone Marrow, Grade Common	1843	1.70973250642607	0.0000000000014752881097397	0.00000000000862244196077427
Acute Lymphoblastic Leukemia Bone Marrow, Grade Common	604	1.60562821290578	0.000000000000716423629253394	0.00000000000451324865211526
Acute Lymphoblastic Leukemia Bone Marrow, Grade Common	939	1.39006706807454	0.000000116783958491438	0.000000287563543766362
Acute Lymphoblastic Leukemia Bone Marrow, Grade Common	7407	-1.55596715627154	0.000000000000136317893542524	0.00000000000102651631163039
Acute Lymphoblastic Leukemia Bone Marrow, Grade Common	91624	-1.1437762710663	0.0000000075194407254192	0.0000000220578632157633
Acute Lymphoblastic Leukemia Bone Marrow, Grade Common	28232	-1.04309253119206	0.000000000110731625665834	0.000000000440811525028411
Acute Lymphoblastic Leukemia Bone Marrow, Grade Common	56261	1.63174379209975	0.0000000000490750262517508	0.000000000209249513806442
Acute Lymphoblastic Leukemia Bone Marrow, Grade Common	54499	-2.56885360216024	0.00000000000000955351524456876	0.0000000000000970103856007118
Acute Lymphoblastic Leukemia Bone Marrow, Grade Common	56954	-1.33905744936115	0.0000000000000133305075220794	0.000000000000129893225831228
Acute Lymphoblastic Leukemia Bone Marrow, Grade Common	51283	-1.49867350293918	0.00000000000000000750766845728705	0.000000000000000190354224781977
Acute Lymphoblastic Leukemia Bone Marrow, Grade Common	7798	1.49729872967753	0.00000000000795273428418223	0.0000000000394970813782669
Acute Lymphoblastic Leukemia Bone Marrow, Grade Common	80005	-1.77212190968357	0.0000000000176347638110338	0.0000000000817086249375593
Acute Lymphoblastic Leukemia Bone Marrow, Grade Common	1719	-1.76040627853515	0.00000000275677631397262	0.00000000865944506570415
Acute Lymphoblastic Leukemia Bone Marrow, Grade Common	90133	-3.53782293563741	0.000000000000000000000740889843780491	0.000000000000000000068501672247885
Acute Lymphoblastic Leukemia Bone Marrow, Grade Common	203522	1.68968749988907	0.000000000000000164558665383376	0.00000000000000281835363261752
Acute Lymphoblastic Leukemia Bone Marrow, Grade Common	29901	-2.19125904255756	0.0000000000000890339442510295	0.000000000000700928561110697
Acute Lymphoblastic Leukemia Bone Marrow, Grade Common	22992	1.49186469777922	0.00000000000000206007438327853	0.0000000000000253835016945652
Acute Lymphoblastic Leukemia Bone Marrow, Grade Common	10072	-1.14388493541094	0.000000000000318854528020288	0.00000000000218194442463299
Acute Lymphoblastic Leukemia Bone Marrow, Grade Common	56896	-1.43297222899181	0.00000000000000875907954289723	0.0000000000000898335288899143
Acute Lymphoblastic Leukemia Bone Marrow, Grade Common	153733	-1.74330478409619	0.0000000000280128541014337	0.000000000125081360524811
Acute Lymphoblastic Leukemia Bone Marrow, Grade Common	9604	-1.35912671410963	0.000000000000217181880632384	0.00000000000156180443633709
Acute Lymphoblastic Leukemia Bone Marrow, Grade Common	89122	-1.54968346059661	0.000000000000000375179786303553	0.00000000000000573116252444074
Acute Lymphoblastic Leukemia Bone Marrow, Grade Common	339175	-1.37659222932347	0.000000000000000000997023635909111	0.0000000000000000343085020128202
Acute Lymphoblastic Leukemia Bone Marrow, Grade Common	55825	-1.91693452109225	0.0000000000344068605101656	0.000000000150891998464161
Acute Lymphoblastic Leukemia Bone Marrow, Grade Common	51655	2.07230684983039	0.000000000000000118535319145356	0.00000000000000210944836400932
Acute Lymphoblastic Leukemia Bone Marrow, Grade Common	4291	-2.11919154791965	0.000000000170354469094453	0.000000000656942104166924
Acute Lymphoblastic Leukemia Bone Marrow, Grade Common	55257	-1.6589475908278	0.00000000000000425261888558589	0.0000000000000475404131236815
Acute Lymphoblastic Leukemia Bone Marrow, Grade Common	79570	-1.50918240168788	0.00000000000811614851563936	0.0000000000402436606035553
Acute Lymphoblastic Leukemia Bone Marrow, Grade Common	399972	-1.6452801164942	0.000000000000161177880171776	0.00000000000119520118121278
Acute Lymphoblastic Leukemia Bone Marrow, Grade Common	7091	2.37863961806747	0.000000000000333596970631158	0.00000000000226893913044876
Acute Lymphoblastic Leukemia Bone Marrow, Grade Common	92979	-1.12775853067362	0.00000000000125267081708495	0.00000000000741651085108024
Acute Lymphoblastic Leukemia Bone Marrow, Grade Common	54742	-2.937574300794	0.0000000000000000144128023876661	0.000000000000000336947207150438
Acute Lymphoblastic Leukemia Bone Marrow, Grade Common	29896	1.8911312741736	0.0000000000359019274313201	0.000000000156777699439966
Acute Lymphoblastic Leukemia Bone Marrow, Grade Common	54976	-1.3581501586007	0.000000000058556485862734	0.000000000246345914010961
Acute Lymphoblastic Leukemia Bone Marrow, Grade Common	10273	-1.01623287468492	0.0000000000000108061844449172	0.000000000000108565073626754
Acute Lymphoblastic Leukemia Bone Marrow, Grade Common	55319	-1.40903218054242	0.00000000000175154640568058	0.0000000000100645252417184
Acute Lymphoblastic Leukemia Bone Marrow, Grade Common	3242	-1.89840256441562	0.000000000000000000108224499434051	0.0000000000000000049658084684348
Acute Lymphoblastic Leukemia Bone Marrow, Grade Common	10749	-1.90669895913507	0.000000000000102198966956543	0.000000000000789906157551612
Acute Lymphoblastic Leukemia Bone Marrow, Grade Common	2054	-1.46825698582461	0.000000000000424993614745116	0.00000000000281126760652001
Acute Lymphoblastic Leukemia Bone Marrow, Grade Common	2550	1.90923194501179	0.00000000392329317481617	0.0000000120281067491185
Acute Lymphoblastic Leukemia Bone Marrow, Grade Common	91966	1.29925035809447	0.0000000000296383858544105	0.000000000131670242359713
Acute Lymphoblastic Leukemia Bone Marrow, Grade Common	728343	1.08313906806677	0.0000101869656403045	0.0000195032097896349
Acute Lymphoblastic Leukemia Bone Marrow, Grade Common	5728	1.68512972791832	0.0000000000000000165615657573903	0.000000000000000379250603572866
Acute Lymphoblastic Leukemia Bone Marrow, Grade Common	55355	-1.36940199542789	0.00000000423486501014043	0.0000000129157080926828
Acute Lymphoblastic Leukemia Bone Marrow, Grade Common	212	1.16456949818053	0.000761732314199472	0.00117484287817771
Acute Lymphoblastic Leukemia Bone Marrow, Grade Common	2078	3.82007585725473	0.00000000000000000124849135215612	0.0000000000000000415760928995923
Acute Lymphoblastic Leukemia Bone Marrow, Grade Common	126308	1.83273322705072	0.00000000000163161999197718	0.0000000000094507918235249
Acute Lymphoblastic Leukemia Bone Marrow, Grade Common	51312	1.00492599705697	0.0000308575769670478	0.0000557694920581697
Acute Lymphoblastic Leukemia Bone Marrow, Grade Common	9768	-1.88990247601194	0.0000000260277136646983	0.000000070763386012557
Acute Lymphoblastic Leukemia Bone Marrow, Grade Common	3422	1.40528416635715	0.000000000000400728900003889	0.0000000000026708744083186
Acute Lymphoblastic Leukemia Bone Marrow, Grade Common	55859	-3.3362003163817	0.000000000000000000000000067579552030645	0.000000000000000000000025182598524874
Acute Lymphoblastic Leukemia Bone Marrow, Grade Common	29124	1.01417198782381	0.000000000649270450260752	0.00000000226893061894364
Acute Lymphoblastic Leukemia Bone Marrow, Grade Common	55110	-1.35319809209704	0.0000000000049199926680806	0.000000000025833112655588
Acute Lymphoblastic Leukemia Bone Marrow, Grade Common	567	1.52349981764746	0.0000000000000000901850287591697	0.0000000000000016601875728316
Acute Lymphoblastic Leukemia Bone Marrow, Grade Common	8942	-1.56248697163973	0.00000000000289325532102843	0.0000000000159258552742554
Acute Lymphoblastic Leukemia Bone Marrow, Grade Common	55619	1.48112929586402	0.00000000000647917970357503	0.0000000000330457093317146
Acute Lymphoblastic Leukemia Bone Marrow, Grade Common	157567	-1.28301448968668	0.0000362293249291521	0.0000649055956663437
Acute Lymphoblastic Leukemia Bone Marrow, Grade Common	140947	1.03105946128016	0.00000000190345083630407	0.00000000614349998268534
Acute Lymphoblastic Leukemia Bone Marrow, Grade Common	118987	1.74695477101259	0.0000000000000997221426572983	0.00000000000077368024495697
Acute Lymphoblastic Leukemia Bone Marrow, Grade Common	255480	1.01895701376009	0.00000000000251661023430243	0.0000000000139967236776196
Acute Lymphoblastic Leukemia Bone Marrow, Grade Common	4817	-1.40426962812152	0.0000000023571653081468	0.00000000749381121879039
Acute Lymphoblastic Leukemia Bone Marrow, Grade Common	51735	1.06625793914147	0.0000000000292305027311526	0.000000000130093192937019
Acute Lymphoblastic Leukemia Bone Marrow, Grade Common	55603	-1.31468420233941	0.000000808909517230538	0.0000017737447099472
Acute Lymphoblastic Leukemia Bone Marrow, Grade Common	727897	-1.15133346353935	0.00000141561346995453	0.00000300600912450887
Acute Lymphoblastic Leukemia Bone Marrow, Grade Common	3985	1.05081023572007	0.0000000000148236674769501	0.0000000000696814369128654
Acute Lymphoblastic Leukemia Bone Marrow, Grade Common	4688	4.64952816182556	0.0000000000000000000000000000195180477023338	0.0000000000000000000000000266681591772888
Acute Lymphoblastic Leukemia Bone Marrow, Grade Common	10797	-1.94770981926103	0.00000000000000542899806398279	0.000000000000058819726161054
Acute Lymphoblastic Leukemia Bone Marrow, Grade Common	3115	4.19838942407318	0.00000000000000000000285752571812797	0.000000000000000000210413136262393
Acute Lymphoblastic Leukemia Bone Marrow, Grade Common	3339	-1.42305509050468	0.0000001516063741994	0.00000036713343511816
Acute Lymphoblastic Leukemia Bone Marrow, Grade Common	3960	1.97726325173613	0.0000000000000075130503373906	0.0000000000000779645400834534
Acute Lymphoblastic Leukemia Bone Marrow, Grade Common	4128	-1.82681218588014	0.0000000000017391872434246	0.0000000000100031737756746
Acute Lymphoblastic Leukemia Bone Marrow, Grade Common	9648	1.31118942428297	0.00000000417712578910066	0.0000000127522631153354
Acute Lymphoblastic Leukemia Bone Marrow, Grade Common	1503	-1.18640150836572	0.000000000109719088722592	0.000000000437488856686679
Acute Lymphoblastic Leukemia Bone Marrow, Grade Common	5101	2.21929502906736	0.0000000344380677901882	0.0000000919021092916547
Acute Lymphoblastic Leukemia Bone Marrow, Grade Common	7547	-1.94164168932213	0.0000000000135997889017754	0.0000000000645202948013626
Acute Lymphoblastic Leukemia Bone Marrow, Grade Common	23548	-2.0254544734736	0.0000000000000337964983352388	0.000000000000296008219393469
Acute Lymphoblastic Leukemia Bone Marrow, Grade Common	12	-4.72992042352048	0.0000000000000000000563349400872818	0.00000000000000000279334983166655
Acute Lymphoblastic Leukemia Bone Marrow, Grade Common	23184	-1.31409303719296	0.00000000000034990130481984	0.0000000000023654405417095
Acute Lymphoblastic Leukemia Bone Marrow, Grade Common	11262	1.42189989152852	0.000000000000364967712157593	0.00000000000245246336415405
Acute Lymphoblastic Leukemia Bone Marrow, Grade Common	8509	1.37141156477223	0.0000000000000052126629828243	0.000000000000056725766990965
Acute Lymphoblastic Leukemia Bone Marrow, Grade Common	1394	1.06718294456461	0.0000000000000339372339504395	0.000000000000297029299564807
Acute Lymphoblastic Leukemia Bone Marrow, Grade Common	633	-2.86299709265122	0.000000000000124442179964441	0.000000000000945191777036897
Acute Lymphoblastic Leukemia Bone Marrow, Grade Common	128	-1.46324971394529	0.000000000225955982797668	0.000000000855211055851932
Acute Lymphoblastic Leukemia Bone Marrow, Grade Common	132	-1.31297293592906	0.00000000000305507869539035	0.0000000000167267598919035
Acute Lymphoblastic Leukemia Bone Marrow, Grade Common	8790	-1.10286074952213	0.000000000026409629091067	0.000000000118352481389523
Acute Lymphoblastic Leukemia Bone Marrow, Grade Common	5457	2.18150518185686	0.00000000079324034003942	0.00000000273081647857356
Acute Lymphoblastic Leukemia Bone Marrow, Grade Common	8925	1.04527417716942	0.0000203788779689282	0.0000375823428890088
Acute Lymphoblastic Leukemia Bone Marrow, Grade Common	3394	3.15237419123739	0.000000000000347815780254625	0.00000000000235392991182781
Acute Lymphoblastic Leukemia Bone Marrow, Grade Common	22848	1.19811703952403	0.0000000000293202786740785	0.000000000130445537936014
Acute Lymphoblastic Leukemia Bone Marrow, Grade Common	3683	1.82685848037992	0.00000000783778008040936	0.000000022893392315628
Acute Lymphoblastic Leukemia Bone Marrow, Grade Common	10231	-2.41143362452736	0.00000000000000000264524376148502	0.0000000000000000785714070893268
Acute Lymphoblastic Leukemia Bone Marrow, Grade Common	6906	-2.70989351027674	0.00000000000000000019827920721838	0.00000000000000000849560770440565
Acute Lymphoblastic Leukemia Bone Marrow, Grade Common	39	-1.12978956114022	0.00000000000645310923728307	0.0000000000329269229422697
Acute Lymphoblastic Leukemia Bone Marrow, Grade Common	11342	-1.16887928429997	0.00000000000262566064745762	0.0000000000145440310728768
Acute Lymphoblastic Leukemia Bone Marrow, Grade Common	890	-1.54269721324265	0.0000000000000000246109151998621	0.000000000000000536596496831035
Acute Lymphoblastic Leukemia Bone Marrow, Grade Common	5445	-2.86866180973672	0.0000000000218875544842061	0.0000000000996856509230675
Acute Lymphoblastic Leukemia Bone Marrow, Grade Common	51704	-2.96684900420341	0.000000000000000000551654427280827	0.0000000000000000205566499765828
Acute Lymphoblastic Leukemia Bone Marrow, Grade Common	5191	-3.04258307003981	0.00000000000000000000108871378747992	0.0000000000000000000963159240621628
Acute Lymphoblastic Leukemia Bone Marrow, Grade Common	10188	-3.71286380861238	0.00000000000000000000000149688869917514	0.000000000000000000000368144806675134
Acute Lymphoblastic Leukemia Bone Marrow, Grade Common	8621	1.49857294671011	0.0000000000000188998247739375	0.000000000000176873017690342
Acute Lymphoblastic Leukemia Bone Marrow, Grade Common	4665	-1.64070410441361	0.000000000117279843632525	0.00000000046507263371466
Acute Lymphoblastic Leukemia Bone Marrow, Grade Common	6992	-1.1769993697736	0.000000000000339811584018774	0.00000000000230483345211189
Acute Lymphoblastic Leukemia Bone Marrow, Grade Common	653689	-2.2158189879572	0.000000000000327630580876448	0.00000000000223702012939349
Acute Lymphoblastic Leukemia Bone Marrow, Grade Common	6515	1.14208674004549	0.000000146680241416334	0.000000355905076696264
Acute Lymphoblastic Leukemia Bone Marrow, Grade Common	2330	-1.57865229013958	0.0000000000000621239348868237	0.000000000000508952716391253
Acute Lymphoblastic Leukemia Bone Marrow, Grade Common	55696	1.2594389465795	0.00000108531837611894	0.00000233814997742373
Acute Lymphoblastic Leukemia Bone Marrow, Grade Common	339745	1.06649760664312	0.00000000304435076809386	0.00000000951611118333761
Acute Lymphoblastic Leukemia Bone Marrow, Grade Common	23677	-3.46936433742174	0.000000000000000000000287897133555845	0.0000000000000000000301469394700493
Acute Lymphoblastic Leukemia Bone Marrow, Grade Common	1356	-3.14722672784876	0.00000000000000365066445375363	0.0000000000000416439895990801
Acute Lymphoblastic Leukemia Bone Marrow, Grade Common	91137	-1.17673709894975	0.0000000000109508818848865	0.0000000000528713397351185
Acute Lymphoblastic Leukemia Bone Marrow, Grade Common	7306	-2.06113092661047	0.000000000000000125799429526463	0.00000000000000221626874625632
Acute Lymphoblastic Leukemia Bone Marrow, Grade Common	10190	-1.48731253170699	0.00000000000935022522924529	0.0000000000458634701412163
Acute Lymphoblastic Leukemia Bone Marrow, Grade Common	27258	-1.12554571576117	0.0000205646218608185	0.0000378964716053477
Acute Lymphoblastic Leukemia Bone Marrow, Grade Common	5738	-3.40464793144322	0.0000000000000000735027578298122	0.00000000000000138629357827178
Acute Lymphoblastic Leukemia Bone Marrow, Grade Common	11260	-1.15442584127127	0.000000000624225215511521	0.00000000219066708765559
Acute Lymphoblastic Leukemia Bone Marrow, Grade Common	55256	-1.01438307997599	0.00000000275691041979603	0.00000000865944506570415
Acute Lymphoblastic Leukemia Bone Marrow, Grade Common	55213	1.31190163683677	0.000000000100778975736884	0.000000000403805495156878
Acute Lymphoblastic Leukemia Bone Marrow, Grade Common	10263	-1.3488822345639	0.0000000080374249041686	0.0000000234042656989252
Acute Lymphoblastic Leukemia Bone Marrow, Grade Common	9429	-1.48677343698033	0.000000649581287213155	0.00000144029951115401
Acute Lymphoblastic Leukemia Bone Marrow, Grade Common	57136	-1.45289474145493	0.00000000000000031430392849972	0.00000000000000493613717594004
Acute Lymphoblastic Leukemia Bone Marrow, Grade Common	80143	-1.23497303327144	0.00000000000000303094550298641	0.0000000000000357349346598504
Acute Lymphoblastic Leukemia Bone Marrow, Grade Common	10465	1.04449418457756	0.000000000000151018740508637	0.00000000000112618402185246
Acute Lymphoblastic Leukemia Bone Marrow, Grade Common	63905	-2.19500239705147	0.0000000000000000000180309940097384	0.00000000000000000105083949449172
Acute Lymphoblastic Leukemia Bone Marrow, Grade Common	64065	-2.96445159402491	0.000000000000000000000000075784990294242	0.0000000000000000000000266265150185227
Acute Lymphoblastic Leukemia Bone Marrow, Grade Common	91057	-1.7350632707433	0.00000000000000188731930594394	0.000000000000023537896049891
Acute Lymphoblastic Leukemia Bone Marrow, Grade Common	84641	-1.26309937374642	0.0000000000208452198127418	0.000000000095291326407913
Acute Lymphoblastic Leukemia Bone Marrow, Grade Common	378464	-2.12838594943473	0.0000000000000400158566928866	0.000000000000342046634964717
Acute Lymphoblastic Leukemia Bone Marrow, Grade Common	51728	-2.1216755225291	0.00000000000000000181810307894671	0.0000000000000000573261886200196
Acute Lymphoblastic Leukemia Bone Marrow, Grade Common	89958	-2.03612222131739	0.0000000000000524027354653379	0.000000000000436878941028651
Acute Lymphoblastic Leukemia Bone Marrow, Grade Common	81889	-1.78030380756239	0.000000000000000360906082963562	0.00000000000000554757762775366
Acute Lymphoblastic Leukemia Bone Marrow, Grade Common	4302	1.25982153134448	0.00000000000000173852876887225	0.0000000000000218819736651198
Acute Lymphoblastic Leukemia Bone Marrow, Grade Common	51322	1.15683620659547	0.0000000000000223973604602701	0.00000000000020553756834324
Acute Lymphoblastic Leukemia Bone Marrow, Grade Common	55172	-1.02100271272414	0.0000000372721465801841	0.0000000990139525808002
Acute Lymphoblastic Leukemia Bone Marrow, Grade Common	29990	1.15755509461127	0.00000000136892150514099	0.0000000045239526333563
Acute Lymphoblastic Leukemia Bone Marrow, Grade Common	83638	-1.66851650226591	0.000000000000015070379939359	0.00000000000014455574267886
Acute Lymphoblastic Leukemia Bone Marrow, Grade Common	113452	-2.5441281119527	0.000000000000000000000215026099954926	0.0000000000000000000233997871782807
Acute Lymphoblastic Leukemia Bone Marrow, Grade Common	55165	-2.47071584512648	0.0000000000000000551247422444691	0.00000000000000107769309281437
Acute Lymphoblastic Leukemia Bone Marrow, Grade Common	10651	-3.14992134067287	0.00000000000000000000501283273017448	0.000000000000000000342460022683087
Acute Lymphoblastic Leukemia Bone Marrow, Grade Common	255252	1.02820853050828	0.000000000118699576992408	0.000000000470247647640348
Acute Lymphoblastic Leukemia Bone Marrow, Grade Common	4338	-1.41541195734097	0.000000000000365694353502113	0.00000000000245600407701556
Acute Lymphoblastic Leukemia Bone Marrow, Grade Common	6327	-1.09579565987922	0.00000277289343177428	0.00000568209807207605
Acute Lymphoblastic Leukemia Bone Marrow, Grade Common	83666	1.12775426644727	0.0000000000000855365454052126	0.000000000000676426301509903
Acute Lymphoblastic Leukemia Bone Marrow, Grade Common	57817	-1.36609062009915	0.0000000000637542718561215	0.000000000265938358553163
Acute Lymphoblastic Leukemia Bone Marrow, Grade Common	81793	1.58081673478784	0.00000000000075817893743203	0.00000000000474711119837153
Acute Lymphoblastic Leukemia Bone Marrow, Grade Common	8418	1.20971819333312	0.0000000015525636002488	0.00000000507492679220082
Acute Lymphoblastic Leukemia Bone Marrow, Grade Common	55108	2.37780384900599	0.00000000000000000000213071501649862	0.000000000000000000166887914381424
Acute Lymphoblastic Leukemia Bone Marrow, Grade Common	59348	2.09372687858347	0.0000000000000000668147578843128	0.0000000000000012797836101299
Acute Lymphoblastic Leukemia Bone Marrow, Grade Common	348487	3.8126674487684	0.00000000000000000362314117164431	0.000000000000000102895535768384
Acute Lymphoblastic Leukemia Bone Marrow, Grade Common	58491	1.09040583429906	0.0000000000146304698313641	0.0000000000689411436864309
Acute Lymphoblastic Leukemia Bone Marrow, Grade Common	213	1.16784880940783	0.00000000521519136475839	0.0000000157184333854005
Acute Lymphoblastic Leukemia Bone Marrow, Grade Common	140680	1.52302257891816	0.000000000000458372467574996	0.00000000000299819480519666
Acute Lymphoblastic Leukemia Bone Marrow, Grade Common	22905	1.02538364421903	0.00000000000000983563645139735	0.0000000000000993827620729936
Acute Lymphoblastic Leukemia Bone Marrow, Grade Common	3514	2.03821366671112	0.000000000000665106771233252	0.00000000000420721088778565
Acute Lymphoblastic Leukemia Bone Marrow, Grade Common	29949	1.01439400522597	0.00000000000664193218300641	0.0000000000338062251880918
Acute Lymphoblastic Leukemia Bone Marrow, Grade Common	9276	-1.76764342582115	0.0000000000000000000306503505634945	0.0000000000000000016677316853066
Acute Lymphoblastic Leukemia Bone Marrow, Grade Common	225689	-1.01773746245875	0.0000000000825823546113434	0.000000000336263316111156
Acute Lymphoblastic Leukemia Bone Marrow, Grade Common	27068	-2.09282363116036	0.00000000000000265348224613853	0.0000000000000318029933535726
Acute Lymphoblastic Leukemia Bone Marrow, Grade Common	158381	-3.76075790911143	0.000000000000000000471984047235293	0.0000000000000000181444237486742
Acute Lymphoblastic Leukemia Bone Marrow, Grade Common	401093	1.19687361025158	0.0000000000155282884765357	0.0000000000727710988551677
Acute Lymphoblastic Leukemia Bone Marrow, Grade Common	944	1.12359702259763	0.0000000000281261551485229	0.000000000125541680530449
Acute Lymphoblastic Leukemia Bone Marrow, Grade Common	255743	-1.54622529744958	0.000000000138628817336271	0.000000000543076956605328
Acute Lymphoblastic Leukemia Bone Marrow, Grade Common	4060	-2.98717114157238	0.00000000000000000000000000337533346393697	0.00000000000000000000000218455134768595
Acute Lymphoblastic Leukemia Bone Marrow, Grade Common	6678	-3.88950949271308	0.00000000000000000000111192986985268	0.000000000000000000096801019989545
Acute Lymphoblastic Leukemia Bone Marrow, Grade Common	1545	-2.2642932507619	0.00000000000493746608641455	0.0000000000258806566345438
Acute Lymphoblastic Leukemia Bone Marrow, Grade Common	7416	-1.64236611932176	0.00000000000873194461332932	0.0000000000430540188091863
Acute Lymphoblastic Leukemia Bone Marrow, Grade Common	6723	-1.6945732569653	0.000000000000841844500179495	0.00000000000522836455490265
Acute Lymphoblastic Leukemia Bone Marrow, Grade Common	9581	-1.57640721815416	0.000000000000000204113627409815	0.00000000000000342426367838812
Acute Lymphoblastic Leukemia Bone Marrow, Grade Common	1063	-2.38269855275048	0.000000000000000462448598017163	0.0000000000000068432375569399
Acute Lymphoblastic Leukemia Bone Marrow, Grade Common	6738	1.33074666319325	0.000000000732200394292452	0.00000000253916194264362
Acute Lymphoblastic Leukemia Bone Marrow, Grade Common	5347	-2.98167120354519	0.0000000000000000000283732500289377	0.00000000000000000155761542681181
Acute Lymphoblastic Leukemia Bone Marrow, Grade Common	8933	-2.95900256358393	0.0000000000000000196666120782047	0.000000000000000439709688592151
Acute Lymphoblastic Leukemia Bone Marrow, Grade Common	2941	-1.43773257422094	0.000000179068499998238	0.000000428489072675293
Acute Lymphoblastic Leukemia Bone Marrow, Grade Common	3903	1.776430721536	0.00000000000257438811070837	0.0000000000142857629049553
Acute Lymphoblastic Leukemia Bone Marrow, Grade Common	662	1.39697810066998	0.0000000000000242345609229095	0.000000000000220749922717791
Acute Lymphoblastic Leukemia Bone Marrow, Grade Common	5613	1.55691140371016	0.000000000000134072667033359	0.000000000001012088143959
Acute Lymphoblastic Leukemia Bone Marrow, Grade Common	4356	-1.72117294705485	0.0000000000274715844937321	0.000000000122753660799209
Acute Lymphoblastic Leukemia Bone Marrow, Grade Common	6364	-2.71534969505478	0.000000000000218590206357239	0.00000000000156883997013241
Acute Lymphoblastic Leukemia Bone Marrow, Grade Common	57016	-1.60013336516273	0.00000000000300020294542984	0.0000000000164336283385081
Acute Lymphoblastic Leukemia Bone Marrow, Grade Common	3956	-4.2749852158561	0.0000000000000000000000708759218553733	0.0000000000000000000096840134561725
Acute Lymphoblastic Leukemia Bone Marrow, Grade Common	11057	-1.13362008609757	0.00000000000000168790553105655	0.0000000000000213102405702284
Acute Lymphoblastic Leukemia Bone Marrow, Grade Common	4118	-3.86465299625998	0.00000000000000000000000581190859865786	0.00000000000000000000103578318895211
Acute Lymphoblastic Leukemia Bone Marrow, Grade Common	63940	2.23736421758032	0.000000000000000000000160194128634502	0.0000000000000000000183111362141878
Acute Lymphoblastic Leukemia Bone Marrow, Grade Common	51763	1.4326151299176	0.000000000076611648585834	0.00000000031434549304638
Acute Lymphoblastic Leukemia Bone Marrow, Grade Common	5557	-1.58661721112577	0.000000000140358487616858	0.000000000549327919231224
Acute Lymphoblastic Leukemia Bone Marrow, Grade Common	871	-4.38857901797142	0.00000000000000000000000000000058819616203826	0.0000000000000000000000000014466096409169
Acute Lymphoblastic Leukemia Bone Marrow, Grade Common	1508	-1.56261742177023	0.000000000013504970916161	0.0000000000641199333420972
Acute Lymphoblastic Leukemia Bone Marrow, Grade Common	1756	-1.265880404416	0.000000000000880868405076419	0.00000000000544049569158113
Acute Lymphoblastic Leukemia Bone Marrow, Grade Common	5360	-1.64631867960308	0.00000000000000327123462713289	0.0000000000000379494077451444
Acute Lymphoblastic Leukemia Bone Marrow, Grade Common	1111	-1.60046925945079	0.00000000000396847825402524	0.0000000000212267842930615
Acute Lymphoblastic Leukemia Bone Marrow, Grade Common	130814	-1.04014193364829	0.00000000059168088828962	0.0000000020883753970429
Acute Lymphoblastic Leukemia Bone Marrow, Grade Common	10082	-1.31991116915492	0.000000000129946453932298	0.000000000511508176698292
Acute Lymphoblastic Leukemia Bone Marrow, Grade Common	27065	-1.86715645070554	0.000000000480125509677556	0.00000000171680819787872
Acute Lymphoblastic Leukemia Bone Marrow, Grade Common	5919	-3.27872675491283	0.00000000000000255701865030086	0.0000000000000308271160223036
Acute Lymphoblastic Leukemia Bone Marrow, Grade Common	983	-2.61541095518409	0.00000000000000221710200922471	0.0000000000000270473248089645
Acute Lymphoblastic Leukemia Bone Marrow, Grade Common	81671	-2.81151768571453	0.000000000000000000000377050528420844	0.00000000000000000003800483891796
Acute Lymphoblastic Leukemia Bone Marrow, Grade Common	2921	-1.0660542429716	0.0000112547129906687	0.0000214173948694294
Acute Lymphoblastic Leukemia Bone Marrow, Grade Common	23016	-1.23122637402729	0.0000000000000032473894581479	0.0000000000000377797049828237
Acute Lymphoblastic Leukemia Bone Marrow, Grade Common	6397	1.35990778101442	0.00000396032357876916	0.00000798461656849153
Acute Lymphoblastic Leukemia Bone Marrow, Grade Common	5336	2.15513289578368	0.000000000000000367004693664615	0.00000000000000562725276557827
Acute Lymphoblastic Leukemia Bone Marrow, Grade Common	1303	-2.62244470079289	0.0000000000000000899096777277798	0.00000000000000165946337615565
Acute Lymphoblastic Leukemia Bone Marrow, Grade Common	51646	2.8231527569734	0.000000000000000000000000172633614406773	0.0000000000000000000000558651462200024
Acute Lymphoblastic Leukemia Bone Marrow, Grade Common	6675	-1.59847356858473	0.0000000000408722515082575	0.000000000176229339690407
Acute Lymphoblastic Leukemia Bone Marrow, Grade Common	10587	-1.04374314735618	0.000000000207949321084569	0.000000000792424171483403
Acute Lymphoblastic Leukemia Bone Marrow, Grade Common	4712	-1.93294647401401	0.00000000000769661980863294	0.0000000000383645455155084
Acute Lymphoblastic Leukemia Bone Marrow, Grade Common	56907	-2.35847939406755	0.000000000000000054215201938195	0.00000000000000106499095564534
Acute Lymphoblastic Leukemia Bone Marrow, Grade Common	286167	1.26376059551988	0.0000000028457916163992	0.0000000089294971949122
Acute Lymphoblastic Leukemia Bone Marrow, Grade Common	11344	-1.04168815552093	0.0000000035665732432801	0.0000000109975303843068
Acute Lymphoblastic Leukemia Bone Marrow, Grade Common	10509	-1.43786515698653	0.00000000000737888720072775	0.0000000000369605604510587
Acute Lymphoblastic Leukemia Bone Marrow, Grade Common	92737	-3.23479712146917	0.000000000000000000000000010494389182894	0.00000000000000000000000614521446581177
Acute Lymphoblastic Leukemia Bone Marrow, Grade Common	171546	-2.29530795384969	0.000000000000286536511593652	0.0000000000019850926665167
Acute Lymphoblastic Leukemia Bone Marrow, Grade Common	55471	-1.13903327887932	0.0000000113869717694561	0.0000000324283445690137
Acute Lymphoblastic Leukemia Bone Marrow, Grade Common	84955	-1.87308849072763	0.00000000000141239751803383	0.00000000000829429430719293
Acute Lymphoblastic Leukemia Bone Marrow, Grade Common	54764	1.23326045752208	0.000000000000000349495036791055	0.00000000000000537889920828485
Acute Lymphoblastic Leukemia Bone Marrow, Grade Common	338707	-1.62192191761021	0.0000000853087429475638	0.000000214659630044238
Acute Lymphoblastic Leukemia Bone Marrow, Grade Common	51131	2.1584043111003	0.0000000000000000000263737475531575	0.00000000000000000146750214326325
Acute Lymphoblastic Leukemia Bone Marrow, Grade Common	55608	1.52425300363553	0.000000000020494829817391	0.0000000000937592716757654
Acute Lymphoblastic Leukemia Bone Marrow, Grade Common	23266	-1.0158999110737	0.00000000334125199908059	0.0000000103520725202051
Acute Lymphoblastic Leukemia Bone Marrow, Grade Common	734	-1.35488900197721	0.0000000011388856702343	0.00000000382542395161736
Acute Lymphoblastic Leukemia Bone Marrow, Grade Common	146330	-1.43153063445201	0.0000000000000215199116092882	0.000000000000198219471367401
Acute Lymphoblastic Leukemia Bone Marrow, Grade Common	2936	-1.77181611602012	0.00000000000000000000012177604890587	0.0000000000000000000149207923524455
Acute Lymphoblastic Leukemia Bone Marrow, Grade Common	219738	-1.23212700903324	0.00000000000000000053195197689218	0.0000000000000000201274260302866
Acute Lymphoblastic Leukemia Bone Marrow, Grade Common	7035	-1.62720582292834	0.00000000116409166838441	0.00000000390156316329329
Acute Lymphoblastic Leukemia Bone Marrow, Grade Common	23025	-1.25815582911457	0.00000000000132471759700548	0.00000000000781297471960497
Acute Lymphoblastic Leukemia Bone Marrow, Grade Common	5295	2.04990874734586	0.0000000000170264635998966	0.0000000000791286556643723
Acute Lymphoblastic Leukemia Bone Marrow, Grade Common	347902	-1.0660599727736	0.00000121130178036536	0.00000259365801726498
Acute Lymphoblastic Leukemia Bone Marrow, Grade Common	339192	1.23120710739608	0.0000000000000380125746685968	0.000000000000327798478751567
Acute Lymphoblastic Leukemia Bone Marrow, Grade Common	5460	-4.66589302580552	0.000000000000000000000000000430033801832181	0.000000000000000000000000406778897010025
Acute Lymphoblastic Leukemia Bone Marrow, Grade Common	7760	-1.15400096604234	0.00000000077152953965569	0.00000000266054367614863
Acute Lymphoblastic Leukemia Bone Marrow, Grade Common	4038	-3.57163122044896	0.000000000000000000088543052026203	0.00000000000000000415577828536725
Acute Lymphoblastic Leukemia Bone Marrow, Grade Common	64061	2.02086006982845	0.0000000000000345089432273874	0.000000000000301175638656624
Acute Lymphoblastic Leukemia Bone Marrow, Grade Common	284004	1.0237980595673	0.000000029450438474062	0.0000000793149456670041
Acute Lymphoblastic Leukemia Bone Marrow, Grade Common	10146	-1.09875943376163	0.0000000000104537417682792	0.000000000050729937854984
Acute Lymphoblastic Leukemia Bone Marrow, Grade Common	90417	-2.33456707498002	0.00000000000000000000000796746802797892	0.00000000000000000000137994301887404
Acute Lymphoblastic Leukemia Bone Marrow, Grade Common	2889	1.18439141347635	0.00000000132591620109956	0.00000000439482251345587
Acute Lymphoblastic Leukemia Bone Marrow, Grade Common	582	-1.01211901336737	0.0000000000835450017179565	0.00000000034007046876058
Acute Lymphoblastic Leukemia Bone Marrow, Grade Common	116138	-1.12575393480687	0.000000000000194560547937587	0.00000000000141652519715128
Acute Lymphoblastic Leukemia Bone Marrow, Grade Common	340542	-2.37838808882099	0.00000000000000476554747758033	0.0000000000000525577913289733
Acute Lymphoblastic Leukemia Bone Marrow, Grade Common	221442	1.8730307907134	0.00000000774211402306024	0.0000000226570147885701
Acute Lymphoblastic Leukemia Bone Marrow, Grade Common	91695	1.20301061305963	0.00000000000230954710964621	0.0000000000129210649714829
Acute Lymphoblastic Leukemia Bone Marrow, Grade Common	53354	-1.70534490992079	0.00000000000000000299274149618038	0.000000000000000087207919854337
Acute Lymphoblastic Leukemia Bone Marrow, Grade Common	745	-1.05270668787974	0.000000000027641487962124	0.000000000123467990363327
Acute Lymphoblastic Leukemia Bone Marrow, Grade Common	55858	-1.35717190065951	0.000000000000214005996381312	0.00000000000154595706725842
Acute Lymphoblastic Leukemia Bone Marrow, Grade Common	155185	1.00270942197871	0.00000000936611931734585	0.0000000270047290141622
Acute Lymphoblastic Leukemia Bone Marrow, Grade Common	9839	3.06721314229473	0.000000000000000382476616424378	0.00000000000000583537835256895
Acute Lymphoblastic Leukemia Bone Marrow, Grade Common	55304	-2.21420562392179	0.0000000000000000285477718584538	0.000000000000000612656109150796
Acute Lymphoblastic Leukemia Bone Marrow, Grade Common	1729	1.37399365055154	0.0000000000042569587299241	0.0000000000225831844270391
Acute Lymphoblastic Leukemia Bone Marrow, Grade Common	11223	-1.78087573784472	0.0000000000000582644892023693	0.000000000000480858002497675
Acute Lymphoblastic Leukemia Bone Marrow, Grade Common	400	-1.22156114764196	0.00000000000000192843999201793	0.0000000000000240263693838343
Acute Lymphoblastic Leukemia Bone Marrow, Grade Common	28984	3.20587016866914	0.0000000000000000009930987019906	0.0000000000000000343037492651079
Acute Lymphoblastic Leukemia Bone Marrow, Grade Common	643641	1.22990030547527	0.0000000000970615148012143	0.0000000003899266408071
Acute Lymphoblastic Leukemia Bone Marrow, Grade Common	56931	1.11119438565354	0.000000000281763978938329	0.00000000105112271969551
Acute Lymphoblastic Leukemia Bone Marrow, Grade Common	169981	-1.40181146520372	0.000000000000000000729765331183228	0.0000000000000000263938949340005
Acute Lymphoblastic Leukemia Bone Marrow, Grade Common	115557	-1.4273204722061	0.0000000000891017415225526	0.000000000359948789587
Acute Lymphoblastic Leukemia Bone Marrow, Grade Common	339760	1.08296747635183	0.000000000006653874506393	0.0000000000338308839090692
Acute Lymphoblastic Leukemia Bone Marrow, Grade Common	285016	3.63068798415373	0.00000000000000135850489696711	0.0000000000000175847733873732
Acute Lymphoblastic Leukemia Bone Marrow, Grade Common	57584	1.03092842775483	0.00000243476939536083	0.00000502523653151262
Acute Lymphoblastic Leukemia Bone Marrow, Grade Common	2147	-1.68934245037037	0.0000000000000000474689661637387	0.0000000000000009538004524763
Acute Lymphoblastic Leukemia Bone Marrow, Grade Common	51362	1.18294862179811	0.00000000000108420043357654	0.00000000000653870168302633
Acute Lymphoblastic Leukemia Bone Marrow, Grade Common	65986	2.06602865500922	0.000000000000000184250203604255	0.00000000000000312083299410678
Acute Lymphoblastic Leukemia Bone Marrow, Grade Common	6035	-2.01457011191285	0.000000373161455365416	0.000000852930560711621
Acute Lymphoblastic Leukemia Bone Marrow, Grade Common	5832	-1.8521090308175	0.000000000000264831682576888	0.00000000000185246598444141
Acute Lymphoblastic Leukemia Bone Marrow, Grade Common	5803	-2.4719364441017	0.000000000000862488421398075	0.00000000000534577626911902
Acute Lymphoblastic Leukemia Bone Marrow, Grade Common	5664	-2.16828981020387	0.00000000000000676209772194736	0.0000000000000713764083148383
Acute Lymphoblastic Leukemia Bone Marrow, Grade Common	4643	-3.81264105617889	0.0000000000000000430911125451739	0.000000000000000874408268924098
Acute Lymphoblastic Leukemia Bone Marrow, Grade Common	408050	-1.07550193033706	0.000000000000000000178783410210784	0.00000000000000000776854980693292
Acute Lymphoblastic Leukemia Bone Marrow, Grade Common	9739	1.21357480149358	0.0000000610110206747874	0.000000156628918838802
Acute Lymphoblastic Leukemia Bone Marrow, Grade Common	686	-2.23376240457234	0.000000000000267898667106911	0.00000000000187072680829851
Acute Lymphoblastic Leukemia Bone Marrow, Grade Common	59	1.83135867168424	0.0000000000000000000146643379818565	0.000000000000000000879330287049516
Acute Lymphoblastic Leukemia Bone Marrow, Grade Common	4780	-1.12118539916266	0.000000106732569516534	0.000000264775147739523
Acute Lymphoblastic Leukemia Bone Marrow, Grade Common	4050	4.40789247137154	0.000000000000000000000000308305752740448	0.0000000000000000000000891753378127902
Acute Lymphoblastic Leukemia Bone Marrow, Grade Common	5696	1.6511354413036	0.00000000000014594950869291	0.00000000000109169167177416
Acute Lymphoblastic Leukemia Bone Marrow, Grade Common	6282	-4.60106193880621	0.0000000000000000000000000644620079698556	0.0000000000000000000000247715410001661
Acute Lymphoblastic Leukemia Bone Marrow, Grade Common	1798	-2.10478354604404	0.00000000000195635395338822	0.0000000000111083376866316
Acute Lymphoblastic Leukemia Bone Marrow, Grade Common	5641	-1.74881777704664	0.00000000367658294904387	0.0000000113112185450069
Acute Lymphoblastic Leukemia Bone Marrow, Grade Common	8317	-1.1877580954462	0.00000438767050417312	0.00000879321776235607
Acute Lymphoblastic Leukemia Bone Marrow, Grade Common	10419	-1.33821343088083	0.0000000000000640219095003589	0.000000000000523107921013896
Acute Lymphoblastic Leukemia Bone Marrow, Grade Common	396	1.21652503676987	0.000000000183548428239584	0.000000000704681555436203
Acute Lymphoblastic Leukemia Bone Marrow, Grade Common	84034	1.26071049252426	0.000000156742507097775	0.000000378750758455755
Acute Lymphoblastic Leukemia Bone Marrow, Grade Common	6428	1.15758176120531	0.00000000332662698999067	0.0000000103171581578601
Acute Lymphoblastic Leukemia Bone Marrow, Grade Common	1603	-1.72526794375425	0.00000000619465273482801	0.0000000184489330782708
Acute Lymphoblastic Leukemia Bone Marrow, Grade Common	1558	1.06315457922301	0.00000407625262856096	0.00000819850810818026
Acute Lymphoblastic Leukemia Bone Marrow, Grade Common	80781	-1.6988970735104	0.00000000000000945856411351584	0.0000000000000961255891767804
Acute Lymphoblastic Leukemia Bone Marrow, Grade Common	51449	-2.15235671436295	0.000000000000000000027041043263188	0.00000000000000000149113770855347
Acute Lymphoblastic Leukemia Bone Marrow, Grade Common	283	-2.7821993400739	0.000000000000000000146929592482232	0.00000000000000000645283285269288
Acute Lymphoblastic Leukemia Bone Marrow, Grade Common	10728	-1.28256207116206	0.00000000000000540055914340014	0.0000000000000586148947805751
Acute Lymphoblastic Leukemia Bone Marrow, Grade Common	728269	-1.87793617612472	0.000000000251838240457817	0.0000000009479200621089
Acute Lymphoblastic Leukemia Bone Marrow, Grade Common	11025	1.77817354293238	0.0000000000254459268251201	0.000000000114534612799598
Acute Lymphoblastic Leukemia Bone Marrow, Grade Common	284439	-1.01345130021372	0.0000000335912542908272	0.0000000897786685534237
Acute Lymphoblastic Leukemia Bone Marrow, Grade Common	10865	3.07029783349423	0.0000000000000000000038784278749069	0.0000000000000000002756822403337
Acute Lymphoblastic Leukemia Bone Marrow, Grade Common	64900	-2.07807334211161	0.00000000000000000001473058787771	0.000000000000000000879330287049516
Acute Lymphoblastic Leukemia Bone Marrow, Grade Common	22841	1.77631507694385	0.0000000000403915046468232	0.000000000174401099944517
Acute Lymphoblastic Leukemia Bone Marrow, Grade Common	4706	-1.6656720236533	0.00000000000000114935289280559	0.0000000000000152630588799464
Acute Lymphoblastic Leukemia Bone Marrow, Grade Common	25878	-1.90847688808424	0.000000000000000847132714081942	0.0000000000000117178751238084
Acute Lymphoblastic Leukemia Bone Marrow, Grade Common	4067	1.15233796145381	0.00000115307973794937	0.00000247373020543675
Acute Lymphoblastic Leukemia Bone Marrow, Grade Common	26136	-1.03276510332305	0.000117473417663924	0.00019873030912275
Acute Lymphoblastic Leukemia Bone Marrow, Grade Common	9911	1.86539941889511	0.00000163628286194337	0.00000344662047847166
Acute Lymphoblastic Leukemia Bone Marrow, Grade Common	23499	1.30060405940291	0.000000000000107965946173163	0.000000000000830824305438914
Acute Lymphoblastic Leukemia Bone Marrow, Grade Common	94241	3.58192501974	0.000000000000415695620524322	0.00000000000275569220786393
Acute Lymphoblastic Leukemia Bone Marrow, Grade Common	64682	-1.07356723446479	0.0000000000000143218182613179	0.000000000000138129724830922
Acute Lymphoblastic Leukemia Bone Marrow, Grade Common	47	-1.10389934781623	0.00000345811968775723	0.00000701377169723745
Acute Lymphoblastic Leukemia Bone Marrow, Grade Common	79364	1.32366485796802	0.0000000000060791970688486	0.000000000031135312934457
Acute Lymphoblastic Leukemia Bone Marrow, Grade Common	11015	-2.74666738546523	0.00000000000000000000000159947089708005	0.000000000000000000000378244108103719
Acute Lymphoblastic Leukemia Bone Marrow, Grade Common	51454	-1.36875619310249	0.00000000000000119318507401448	0.0000000000000157262560076699
Acute Lymphoblastic Leukemia Bone Marrow, Grade Common	9054	-1.56055225209712	0.0000000000000000000252018401731299	0.00000000000000000141821429902665
Acute Lymphoblastic Leukemia Bone Marrow, Grade Common	51327	4.05088698284575	0.000000000000186223111633245	0.00000000000136176845483752
Acute Lymphoblastic Leukemia Bone Marrow, Grade Common	26030	-1.40034308892527	0.0000000851567053488877	0.000000214364791335777
Acute Lymphoblastic Leukemia Bone Marrow, Grade Common	79596	-1.16194423048164	0.0000000000231836202212726	0.000000000104927853463743
Acute Lymphoblastic Leukemia Bone Marrow, Grade Common	1073	-1.01312275664603	0.000000000000000105517302221971	0.00000000000000190535428109189
Acute Lymphoblastic Leukemia Bone Marrow, Grade Common	1591	-1.67922925711557	0.00000000108740013934608	0.00000000366148946153853
Acute Lymphoblastic Leukemia Bone Marrow, Grade Common	57217	2.59720687568784	0.00000000000024993194130423	0.00000000000175925190739446
Acute Lymphoblastic Leukemia Bone Marrow, Grade Common	81	-1.48567354513888	0.0000000000332826934672634	0.000000000146589284228846
Acute Lymphoblastic Leukemia Bone Marrow, Grade Common	3860	-1.18888055575756	0.000000000000615323325990727	0.0000000000039205341656518
Acute Lymphoblastic Leukemia Bone Marrow, Grade Common	7376	1.08332555992003	0.000000000372038425255025	0.0000000013567486700359
Acute Lymphoblastic Leukemia Bone Marrow, Grade Common	157638	-1.49452561315103	0.000000000273475129545597	0.00000000102278700365639
Acute Lymphoblastic Leukemia Bone Marrow, Grade Common	54749	-2.00617619386707	0.00000000000000106985661730471	0.0000000000000143781713912524
Acute Lymphoblastic Leukemia Bone Marrow, Grade Common	114327	1.03382779320926	0.0000000164075756914545	0.0000000458346111489814
Acute Lymphoblastic Leukemia Bone Marrow, Grade Common	84333	-1.25046863333714	0.00000000225511675485988	0.00000000718796545736444
Acute Lymphoblastic Leukemia Bone Marrow, Grade Common	55343	-1.26180816067674	0.0000000000073989519674326	0.0000000000370459740812373
Acute Lymphoblastic Leukemia Bone Marrow, Grade Common	89890	-1.3509787951766	0.00000000000000091227244002121	0.0000000000000125029144448755
Acute Lymphoblastic Leukemia Bone Marrow, Grade Common	65124	-3.08570052565888	0.000000000000000000193045928559832	0.00000000000000000830029994230857
Acute Lymphoblastic Leukemia Bone Marrow, Grade Common	26263	-2.00883521325162	0.0000000000000000048829343018975	0.00000000000000013025041889465
Acute Lymphoblastic Leukemia Bone Marrow, Grade Common	23417	-1.40297586704607	0.00000000000572057340348597	0.000000000029519887176948
Acute Lymphoblastic Leukemia Bone Marrow, Grade Common	29097	-1.24103425458609	0.000000000000000125535396827823	0.00000000000000221510432328042
Acute Lymphoblastic Leukemia Bone Marrow, Grade Common	79589	-2.02801315553579	0.000000000000000000000554301399213016	0.0000000000000000000528391031482361
Acute Lymphoblastic Leukemia Bone Marrow, Grade Common	79838	1.17250270786788	0.00000000000166609360275152	0.00000000000962327526211153
Acute Lymphoblastic Leukemia Bone Marrow, Grade Common	79830	-1.1911989543982	0.0000000197184975600912	0.0000000543673462996505
Acute Lymphoblastic Leukemia Bone Marrow, Grade Common	84444	1.26970176286082	0.00000000197461814152235	0.0000000063531866264522
Acute Lymphoblastic Leukemia Bone Marrow, Grade Common	135228	-1.19855889311527	0.00000000087234483154286	0.00000000298392889943882
Acute Lymphoblastic Leukemia Bone Marrow, Grade Common	51264	-1.25383251617868	0.0000000000000357177056231926	0.000000000000310842622822647
Acute Lymphoblastic Leukemia Bone Marrow, Grade Common	30008	-1.0705511994674	0.0000000682415683450644	0.000000174137075314226
Acute Lymphoblastic Leukemia Bone Marrow, Grade Common	9939	-1.02228148577476	0.0000000375282551272078	0.0000000996297394860263
Acute Lymphoblastic Leukemia Bone Marrow, Grade Common	79982	1.27030929811401	0.000000000000264536406355015	0.00000000000185145372165488
Acute Lymphoblastic Leukemia Bone Marrow, Grade Common	57555	-1.51245674814278	0.00000000224925223368872	0.0000000071742506399648
Acute Lymphoblastic Leukemia Bone Marrow, Grade Common	79865	1.04101866013438	0.0000000000000000430875953179536	0.000000000000000874408268924098
Acute Lymphoblastic Leukemia Bone Marrow, Grade Common	51268	-2.20615315577472	0.0000000000000000000131074324780532	0.000000000000000000808319678770214
Acute Lymphoblastic Leukemia Bone Marrow, Grade Common	64285	-2.26429128092296	0.0000000000327546370003809	0.00000000014457421794461
Acute Lymphoblastic Leukemia Bone Marrow, Grade Common	55904	2.14055180834138	0.0000000000000000479327074893378	0.000000000000000958420331701442
Acute Lymphoblastic Leukemia Bone Marrow, Grade Common	374887	1.06690072583543	0.00000000000642076110862473	0.0000000000327754667300782
Acute Lymphoblastic Leukemia Bone Marrow, Grade Common	56606	-2.11626228006077	0.000000000000129466094873889	0.000000000000980927029367972
Acute Lymphoblastic Leukemia Bone Marrow, Grade Common	23284	1.03063466581683	0.000000000000012737129791258	0.000000000000125002781359218
Acute Lymphoblastic Leukemia Bone Marrow, Grade Common	4190	1.32346862716247	0.0000000000791034752434322	0.000000000323705635630112
Acute Lymphoblastic Leukemia Bone Marrow, Grade Common	26292	-1.52254268769147	0.000000000000000102543672944802	0.00000000000000185711273372935
Acute Lymphoblastic Leukemia Bone Marrow, Grade Common	65059	-1.14310409458885	0.000000113003720731349	0.000000279093543650009
Acute Lymphoblastic Leukemia Bone Marrow, Grade Common	27034	1.2738388989068	0.0000000000615677167430845	0.000000000257428838078786
Acute Lymphoblastic Leukemia Bone Marrow, Grade Common	147184	-1.61487745467158	0.0000000000000000184726128858787	0.000000000000000416039781424268
Acute Lymphoblastic Leukemia Bone Marrow, Grade Common	84243	1.04596896004757	0.0000000461653257619519	0.000000120683463200409
Acute Lymphoblastic Leukemia Bone Marrow, Grade Common	9271	1.06301189612181	0.000000000000000092289832372246	0.00000000000000169386278907688
Acute Lymphoblastic Leukemia Bone Marrow, Grade Common	948	2.05040521509106	0.0000000000000215301496539818	0.000000000000198219471367401
Acute Lymphoblastic Leukemia Bone Marrow, Grade Common	27436	1.02532647206212	0.000256825356408872	0.000419580365053793
Acute Lymphoblastic Leukemia Bone Marrow, Grade Common	55012	1.18751480513405	0.000000301457281810482	0.000000696546447655673
Acute Lymphoblastic Leukemia Bone Marrow, Grade Common	80023	-1.02520032341626	0.00000000014007574965179	0.000000000548395890948123
Acute Lymphoblastic Leukemia Bone Marrow, Grade Common	283876	1.94170916821684	0.000000000000000530288855107422	0.00000000000000768075624411775
Acute Lymphoblastic Leukemia Bone Marrow, Grade Common	8972	1.54612846912777	0.00000194265952085514	0.00000405446098573586
Acute Lymphoblastic Leukemia Bone Marrow, Grade Common	5159	-1.10318017546704	0.000000174593738269661	0.000000418922770634541
Acute Lymphoblastic Leukemia Bone Marrow, Grade Common	9415	-1.19984797720854	0.000000000333222400896298	0.00000000122280986685222
Acute Lymphoblastic Leukemia Bone Marrow, Grade Common	10160	-3.09404226573949	0.000000000000000119767599256364	0.00000000000000212829793071605
Acute Lymphoblastic Leukemia Bone Marrow, Grade Common	9053	-1.8923032557049	0.0000000000000000000314978220684005	0.00000000000000000169139178155075
Acute Lymphoblastic Leukemia Bone Marrow, Grade Common	6382	-2.1865112352786	0.000000000038008044979259	0.000000000164862408857125
Acute Lymphoblastic Leukemia Bone Marrow, Grade Common	6480	-1.27342906378504	0.0000000000000492106503859457	0.000000000000413349294942606
Acute Lymphoblastic Leukemia Bone Marrow, Grade Common	5603	-1.10845734850266	0.0000000000000984708748212757	0.000000000000765905343249354
Acute Lymphoblastic Leukemia Bone Marrow, Grade Common	1787	-1.41095428164977	0.000000000000000843582834281166	0.0000000000000116819122895895
Acute Lymphoblastic Leukemia Bone Marrow, Grade Common	6036	1.4848616198518	0.000000884525084973753	0.00000192820510014576
Acute Lymphoblastic Leukemia Bone Marrow, Grade Common	4201	-1.2154496994915	0.00000000000921188332917322	0.0000000000452209697799773
Acute Lymphoblastic Leukemia Bone Marrow, Grade Common	25777	-1.15219783777993	0.000240509534353885	0.00039428686094517
Acute Lymphoblastic Leukemia Bone Marrow, Grade Common	390999	-2.05843994081411	0.0000000000894720787770764	0.000000000361326158529297
Acute Lymphoblastic Leukemia Bone Marrow, Grade Common	80742	-1.01136890440407	0.0000000000053167795415748	0.0000000000276684037337052
Acute Lymphoblastic Leukemia Bone Marrow, Grade Common	2242	1.00143129731541	0.0000000133373171844904	0.0000000375908754108822
Acute Lymphoblastic Leukemia Bone Marrow, Grade Common	27299	1.76722972888569	0.00000000000000097608072738805	0.0000000000000132922089752944
Acute Lymphoblastic Leukemia Bone Marrow, Grade Common	5825	-2.06184767605103	0.0000000000000000183179816784007	0.000000000000000413314166420723
Acute Lymphoblastic Leukemia Bone Marrow, Grade Common	4208	1.95318567505051	0.000000000154645536271294	0.000000000601035448649845
Acute Lymphoblastic Leukemia Bone Marrow, Grade Common	7323	-1.53073443095026	0.000000136180567646541	0.000000331672101475444
Acute Lymphoblastic Leukemia Bone Marrow, Grade Common	7126	-1.49974974512535	0.00000000000256319017578675	0.0000000000142300449623701
Acute Lymphoblastic Leukemia Bone Marrow, Grade Common	283120	-2.46244856977593	0.0000000000000664981552937152	0.00000000000054046782263504
Acute Lymphoblastic Leukemia Bone Marrow, Grade Common	1345	-1.36003255376131	0.0000000416379086735771	0.000000109617076206161
Acute Lymphoblastic Leukemia Bone Marrow, Grade Common	1906	-1.16263220971577	0.00000000000403677089095729	0.000000000021545213388065
Acute Lymphoblastic Leukemia Bone Marrow, Grade Common	10916	-1.38827359115826	0.0000000000648799254255164	0.000000000270175564834939
Acute Lymphoblastic Leukemia Bone Marrow, Grade Common	5493	-2.11794031323818	0.0000000000000000440471957714733	0.000000000000000890869023687184
Acute Lymphoblastic Leukemia Bone Marrow, Grade Common	9469	-2.34218211893669	0.000000000000000000825110454829713	0.0000000000000000293248071186155
Acute Lymphoblastic Leukemia Bone Marrow, Grade Common	11001	-1.94725911511366	0.0000000000520517768267003	0.000000000221098687266989
Acute Lymphoblastic Leukemia Bone Marrow, Grade Common	7031	-3.88325150001377	0.0000000000000000000000000000274804005185265	0.0000000000000000000000000337926485176321
Acute Lymphoblastic Leukemia Bone Marrow, Grade Common	6790	-3.36424446283744	0.000000000000000000589988113607376	0.0000000000000000219186822750148
Acute Lymphoblastic Leukemia Bone Marrow, Grade Common	10144	1.18843638860293	0.000000000000460061011193734	0.00000000000300444516975536
Acute Lymphoblastic Leukemia Bone Marrow, Grade Common	974	4.49550195488343	0.000000000000000507581814797552	0.00000000000000743949174799225
Acute Lymphoblastic Leukemia Bone Marrow, Grade Common	7004	-3.28510105270898	0.00000000000000000175254476744448	0.0000000000000000556874496260071
Acute Lymphoblastic Leukemia Bone Marrow, Grade Common	341	-4.20144563987131	0.00000000000000000000000512070046984072	0.000000000000000000000939839607128825
Acute Lymphoblastic Leukemia Bone Marrow, Grade Common	1294	-2.3331553192806	0.000000000572045899986883	0.00000000202255561591107
Acute Lymphoblastic Leukemia Bone Marrow, Grade Common	563	-2.83374754298387	0.000000000000872876389393145	0.00000000000540199343752768
Acute Lymphoblastic Leukemia Bone Marrow, Grade Common	1965	-1.46791658548174	0.000000000000241561865749043	0.00000000000170717601328505
Acute Lymphoblastic Leukemia Bone Marrow, Grade Common	6789	1.24462394601094	0.000000328250665843883	0.00000075561558178252
Acute Lymphoblastic Leukemia Bone Marrow, Grade Common	489	1.59229369550818	0.00000203011894002887	0.00000422552007541215
Acute Lymphoblastic Leukemia Bone Marrow, Grade Common	6402	3.36176255787862	0.00000000000000171167587266917	0.0000000000000215660637358738
Acute Lymphoblastic Leukemia Bone Marrow, Grade Common	5933	-1.57805070161069	0.000000000000161245731449296	0.00000000000119520118121278
Acute Lymphoblastic Leukemia Bone Marrow, Grade Common	728392	1.8320272635812	0.0000000000000689139082042585	0.000000000000556059271120582
Acute Lymphoblastic Leukemia Bone Marrow, Grade Common	9126	1.71703949264397	0.00000000096029769083131	0.00000000326029285040106
Acute Lymphoblastic Leukemia Bone Marrow, Grade Common	2280	-1.0575635439989	0.0000000525593827228544	0.000000136326245379232
Acute Lymphoblastic Leukemia Bone Marrow, Grade Common	10845	-1.35570280069531	0.000000000000113993612240444	0.000000000000874472520100276
Acute Lymphoblastic Leukemia Bone Marrow, Grade Common	90231	-1.18326054437889	0.00000000000176781031942285	0.0000000000101440800270382
Acute Lymphoblastic Leukemia Bone Marrow, Grade Common	5352	-3.70048612256171	0.00000000000000000467517742277189	0.000000000000000126406742950793
Acute Lymphoblastic Leukemia Bone Marrow, Grade Common	2909	-1.42217930708531	0.00000000000573513939933343	0.0000000000295826380845651
Acute Lymphoblastic Leukemia Bone Marrow, Grade Common	128240	-1.38813852527487	0.000000000869638427343253	0.00000000297632723101586
Acute Lymphoblastic Leukemia Bone Marrow, Grade Common	25865	2.93510559397337	0.00000000000000000130640774693698	0.0000000000000000430694264452655
Acute Lymphoblastic Leukemia Bone Marrow, Grade Common	84807	2.75190038010292	0.0000000000000109026958779605	0.000000000000109445266294923
Acute Lymphoblastic Leukemia Bone Marrow, Grade Common	1106	1.61318788677554	0.00000000000708558921615251	0.0000000000357242683850051
Acute Lymphoblastic Leukemia Bone Marrow, Grade Common	79022	-2.09366344306568	0.00000000000000590717411462566	0.0000000000000634969581184893
Acute Lymphoblastic Leukemia Bone Marrow, Grade Common	5525	1.29057118947294	0.00000000118747393718921	0.00000000397235228662015
Acute Lymphoblastic Leukemia Bone Marrow, Grade Common	56172	-1.67734058174057	0.0000000000000000000335735110585648	0.00000000000000000179501506733553
Acute Lymphoblastic Leukemia Bone Marrow, Grade Common	55068	-1.14890040629931	0.00000000000218851639834915	0.0000000000123111556040712
Acute Lymphoblastic Leukemia Bone Marrow, Grade Common	26007	-1.7102869945193	0.00000000000000000207768212740932	0.0000000000000000638731428018809
Acute Lymphoblastic Leukemia Bone Marrow, Grade Common	4881	-1.56916009486812	0.00000000000000259985838729698	0.0000000000000312822491082103
Acute Lymphoblastic Leukemia Bone Marrow, Grade Common	79089	1.24407826776774	0.00000000000000245162709270944	0.0000000000000296437152006371
Acute Lymphoblastic Leukemia Bone Marrow, Grade Common	23048	1.00568896841506	0.00000000144732637345161	0.00000000476003541437133
Acute Lymphoblastic Leukemia Bone Marrow, Grade Common	339221	-1.26435724327846	0.00000000000000000191321656161676	0.0000000000000000597127514167546
Acute Lymphoblastic Leukemia Bone Marrow, Grade Common	64175	-1.21305648696088	0.00000000000000101479340579284	0.0000000000000137584503980536
Acute Lymphoblastic Leukemia Bone Marrow, Grade Common	79632	-1.5380987761492	0.00000000000779004698519599	0.0000000000387360322591812
Acute Lymphoblastic Leukemia Bone Marrow, Grade Common	1829	-2.04935265295873	0.0000000000000461913773422544	0.000000000000389318277709186
Acute Lymphoblastic Leukemia Bone Marrow, Grade Common	89857	1.50110510776924	0.000000000011076533697495	0.0000000000534219539568691
Acute Lymphoblastic Leukemia Bone Marrow, Grade Common	5207	1.05357628703984	0.00000000000363115136916887	0.0000000000196015225578005
Acute Lymphoblastic Leukemia Bone Marrow, Grade Common	51272	-1.14359508827691	0.000000000120172578349679	0.000000000475776624586607
Acute Lymphoblastic Leukemia Bone Marrow, Grade Common	10284	1.02674177481763	0.0000000000000000619695588608786	0.00000000000000119817557439029
Acute Lymphoblastic Leukemia Bone Marrow, Grade Common	222521	1.24641525711404	0.0000000000000161634284039048	0.000000000000154078820994432
Acute Lymphoblastic Leukemia Bone Marrow, Grade Common	138162	-1.34846592611043	0.0000000000038134736416181	0.0000000000204868000746954
Acute Lymphoblastic Leukemia Bone Marrow, Grade Common	27086	1.35667023810591	0.00000000130542932442804	0.00000000433509705711359
Acute Lymphoblastic Leukemia Bone Marrow, Grade Common	286436	1.2594204876098	0.000000000184815091746974	0.000000000708880593640844
Acute Lymphoblastic Leukemia Bone Marrow, Grade Common	9156	-2.06636751895828	0.00000000000000256129572001754	0.0000000000000308484363066167
Acute Lymphoblastic Leukemia Bone Marrow, Grade Common	4122	1.01605281249755	0.00000000225461627750904	0.00000000718796545736444
Acute Lymphoblastic Leukemia Bone Marrow, Grade Common	23112	1.14941386380404	0.0000000033977064945021	0.0000000105163847880424
Acute Lymphoblastic Leukemia Bone Marrow, Grade Common	131583	1.01606141276721	0.0000000000561854644056699	0.000000000237019779003953
Acute Lymphoblastic Leukemia Bone Marrow, Grade Common	266977	1.46541713538128	0.0000000632262394278153	0.000000162045240984545
Acute Lymphoblastic Leukemia Bone Marrow, Grade Common	7157	-1.88957779268018	0.00000000589995086470785	0.0000000176396051017049
Acute Lymphoblastic Leukemia Bone Marrow, Grade Common	8566	-1.47053435328897	0.0000000203827266420366	0.0000000560981176179776
Acute Lymphoblastic Leukemia Bone Marrow, Grade Common	6782	-1.06938875553514	0.000353644949121354	0.000568021413185122
Acute Lymphoblastic Leukemia Bone Marrow, Grade Common	11151	2.1561602743065	0.0000000000000085122834402004	0.0000000000000875213624282144
Acute Lymphoblastic Leukemia Bone Marrow, Grade Common	629	-3.9380931342294	0.0000000000000000175941360384702	0.000000000000000400657575676051
Acute Lymphoblastic Leukemia Bone Marrow, Grade Common	433	-3.58013565105228	0.000000000000000000799269100000847	0.000000000000000028488730790465
Acute Lymphoblastic Leukemia Bone Marrow, Grade Common	10105	-1.08595549789838	0.000000000162280694200102	0.000000000628326730660787
Acute Lymphoblastic Leukemia Bone Marrow, Grade Common	5763	-3.30312637025498	0.000000000000000000472165210992578	0.0000000000000000181444237486742
Acute Lymphoblastic Leukemia Bone Marrow, Grade Common	923	1.82541554195411	0.000000000928545921704451	0.00000000316297207734062
Acute Lymphoblastic Leukemia Bone Marrow, Grade Common	10234	-2.5004929229628	0.00000000000000032632100316742	0.00000000000000507373851865865
Acute Lymphoblastic Leukemia Bone Marrow, Grade Common	222658	1.39761204424091	0.00000000082097342502996	0.00000000281840039296299
Acute Lymphoblastic Leukemia Bone Marrow, Grade Common	663	1.2855405472144	0.000000000101498516217499	0.000000000406556108770876
Acute Lymphoblastic Leukemia Bone Marrow, Grade Common	5730	-1.05887333257451	0.000000000365401957943102	0.00000000133412941710995
Acute Lymphoblastic Leukemia Bone Marrow, Grade Common	518	-1.22352977298697	0.00000000000823960113720287	0.0000000000408064338236744
Acute Lymphoblastic Leukemia Bone Marrow, Grade Common	5833	-1.28015295432466	0.000000000170365810375565	0.000000000656942104166924
Acute Lymphoblastic Leukemia Bone Marrow, Grade Common	4921	-2.88292831306051	0.0000000000000000369927493823016	0.00000000000000077101667653248
Acute Lymphoblastic Leukemia Bone Marrow, Grade Common	5318	-1.12847099981342	0.0000000110878886854026	0.0000000316352127991638
Acute Lymphoblastic Leukemia Bone Marrow, Grade Common	8780	1.11771864142531	0.00000000299071067386941	0.00000000936033829385904
Acute Lymphoblastic Leukemia Bone Marrow, Grade Common	23650	-2.32509646135981	0.0000000000000000000585944238579733	0.0000000000000000028592683737361
Acute Lymphoblastic Leukemia Bone Marrow, Grade Common	5732	1.83310472328539	0.00000000170228515249562	0.00000000553197688166984
Acute Lymphoblastic Leukemia Bone Marrow, Grade Common	57480	3.02832595019326	0.000000000000221409164233442	0.00000000000158386765129647
Acute Lymphoblastic Leukemia Bone Marrow, Grade Common	22926	-1.41437091523485	0.00000000015344369991729	0.000000000596891984085799
Acute Lymphoblastic Leukemia Bone Marrow, Grade Common	8490	-1.57690083121706	0.00000000000213064899361797	0.0000000000120076034255363
Acute Lymphoblastic Leukemia Bone Marrow, Grade Common	1822	-1.46178714928345	0.0000000000353575458420347	0.00000000015445532547762
Acute Lymphoblastic Leukemia Bone Marrow, Grade Common	284106	-1.33071073209471	0.00000000000000458099476085906	0.0000000000000508415997962851
Acute Lymphoblastic Leukemia Bone Marrow, Grade Common	866	-1.71015593620323	0.000000281631494135908	0.00000065331493744374
Acute Lymphoblastic Leukemia Bone Marrow, Grade Common	283131	1.10646502033309	0.0000179245823719581	0.0000332657092405628
Acute Lymphoblastic Leukemia Bone Marrow, Grade Common	4885	-2.97252372459827	0.0000000000000000136760066844897	0.000000000000000320942469845744
Acute Lymphoblastic Leukemia Bone Marrow, Grade Common	400986	1.50135339490392	0.000000000408234049284159	0.00000000147692088968735
Acute Lymphoblastic Leukemia Bone Marrow, Grade Common	3959	-1.7689342110124	0.000000000000628824266081179	0.00000000000400033729953454
Acute Lymphoblastic Leukemia Bone Marrow, Grade Common	5481	-1.02563158557519	0.0000000000000310042896003418	0.000000000000275393692958321
Acute Lymphoblastic Leukemia Bone Marrow, Grade Common	56928	2.05877656626648	0.0000000000976308535846094	0.000000000391923185221803
Acute Lymphoblastic Leukemia Bone Marrow, Grade Common	23099	2.61732837924818	0.0000000001050611153801	0.000000000420278638851365
Acute Lymphoblastic Leukemia Bone Marrow, Grade Common	4689	4.05650354177084	0.00000000000000000000000000182482770630849	0.00000000000000000000000140249414402972
Acute Lymphoblastic Leukemia Bone Marrow, Grade Common	1844	2.43462746568304	0.00000000000000475296200962687	0.0000000000000525577913289733
Acute Lymphoblastic Leukemia Bone Marrow, Grade Common	6649	-1.86394452478458	0.0000000000000382424433848813	0.000000000000329318855955102
Acute Lymphoblastic Leukemia Bone Marrow, Grade Common	6747	-1.91851472688961	0.000000000000000289208732267817	0.00000000000000463072888111634
Acute Lymphoblastic Leukemia Bone Marrow, Grade Common	23371	-1.67085735769218	0.000000000000000025841516182604	0.000000000000000562430308845101
Acute Lymphoblastic Leukemia Bone Marrow, Grade Common	57486	-2.02405264454235	0.000000000000000000139610485241001	0.00000000000000000617550408995897
Acute Lymphoblastic Leukemia Bone Marrow, Grade Common	64174	2.18317104549107	0.0000000000000000114760557717125	0.000000000000000277251587082021
Acute Lymphoblastic Leukemia Bone Marrow, Grade Common	7053	-1.85124734985603	0.0000000000000011106727153679	0.0000000000000148294705547004
Acute Lymphoblastic Leukemia Bone Marrow, Grade Common	730607	-2.26734976298341	0.000000000000000131647021910045	0.00000000000000230607325986869
Acute Lymphoblastic Leukemia Bone Marrow, Grade Common	137695	-1.23158114406494	0.0000000000538189900013048	0.000000000227896735553046
Acute Lymphoblastic Leukemia Bone Marrow, Grade Common	113612	-1.00771642076746	0.000000833252407646204	0.00000182419527449268
Acute Lymphoblastic Leukemia Bone Marrow, Grade Common	79161	1.07255501393278	0.000000000000000536570005445007	0.0000000000000077625898317144
Acute Lymphoblastic Leukemia Bone Marrow, Grade Common	5507	-1.15608314677858	0.000000043206916255318	0.00000011348044621778
Acute Lymphoblastic Leukemia Bone Marrow, Grade Common	5092	-2.8355781051657	0.00000000000000000000000244698928898306	0.000000000000000000000518803918734909
Acute Lymphoblastic Leukemia Bone Marrow, Grade Common	378	-1.58563783670511	0.0000000000000000059945512706725	0.000000000000000156175841049703
Acute Lymphoblastic Leukemia Bone Marrow, Grade Common	84230	2.20705203637596	0.00000000000000000000230304696782601	0.000000000000000000177003553520978
Acute Lymphoblastic Leukemia Bone Marrow, Grade Common	55084	-1.1151354322714	0.000000000000700088845440289	0.00000000000441713316181592
Acute Lymphoblastic Leukemia Bone Marrow, Grade Common	55789	-2.93288423507949	0.0000000000000000149404121190117	0.000000000000000346645750617899
Acute Lymphoblastic Leukemia Bone Marrow, Grade Common	79675	-1.28470634983823	0.00000000271151848028839	0.00000000852994186546594
Acute Lymphoblastic Leukemia Bone Marrow, Grade Common	29988	-1.17591026950522	0.00000000001926482832214	0.0000000000884175500088655
Acute Lymphoblastic Leukemia Bone Marrow, Grade Common	51102	-1.30511447580226	0.00000000000000648632258616337	0.000000000000068819938604013
Acute Lymphoblastic Leukemia Bone Marrow, Grade Common	64327	-1.31420011756817	0.00000000000000721994527509343	0.0000000000000754321725130195
Acute Lymphoblastic Leukemia Bone Marrow, Grade Common	91298	-1.32877303091792	0.00000000000121286557926598	0.00000000000721209285697955
Acute Lymphoblastic Leukemia Bone Marrow, Grade Common	51068	-1.10227616464247	0.00000000000109511231479542	0.0000000000065883542735026
Acute Lymphoblastic Leukemia Bone Marrow, Grade Common	55214	-2.41648832085904	0.000000000000000208939908573124	0.0000000000000034862063171285
Acute Lymphoblastic Leukemia Bone Marrow, Grade Common	5452	1.56054805464074	0.00000000000223335635708426	0.0000000000125440428536239
Acute Lymphoblastic Leukemia Bone Marrow, Grade Common	51287	-2.25568480958824	0.0000000000000000000375945181122443	0.00000000000000000198509281875399
Acute Lymphoblastic Leukemia Bone Marrow, Grade Common	9555	1.17074229045979	0.00000563687885966962	0.0000111603122423696
Acute Lymphoblastic Leukemia Bone Marrow, Grade Common	26002	-3.78867509606235	0.00000000000000000000000000288230736403684	0.00000000000000000000000196909631419783
Acute Lymphoblastic Leukemia Bone Marrow, Grade Common	55246	-1.07985247922512	0.000000000427140690147976	0.00000000154033696972131
Acute Lymphoblastic Leukemia Bone Marrow, Grade Common	79870	1.2193095689056	0.0000198855952413195	0.0000367306388605722
Acute Lymphoblastic Leukemia Bone Marrow, Grade Common	79774	-1.86719296157094	0.0000000000000011174403910099	0.0000000000000148875021541157
Acute Lymphoblastic Leukemia Bone Marrow, Grade Common	55143	-1.86861484545326	0.000000000000802735490275446	0.00000000000500569894721965
Acute Lymphoblastic Leukemia Bone Marrow, Grade Common	84310	-1.87492518425589	0.000000000000528674286612977	0.00000000000341444732273098
Acute Lymphoblastic Leukemia Bone Marrow, Grade Common	79849	1.0074923770465	0.000000000917495494333897	0.00000000312966493587349
Acute Lymphoblastic Leukemia Bone Marrow, Grade Common	9969	1.66678315358314	0.000000000000000584056689414994	0.00000000000000835133152294905
Acute Lymphoblastic Leukemia Bone Marrow, Grade Common	8912	-1.02631690317322	0.00000104584419922028	0.00000225983941623824
Acute Lymphoblastic Leukemia Bone Marrow, Grade Common	25987	-2.42014235421263	0.0000000000000000000000955232339829067	0.000000000000000000012235929252998
Acute Lymphoblastic Leukemia Bone Marrow, Grade Common	201176	1.3788611283908	0.000000000018089603479433	0.0000000000836270127769127
Acute Lymphoblastic Leukemia Bone Marrow, Grade Common	23157	2.04036568096223	0.0000000000000000437738399660331	0.000000000000000886798863364594
Acute Lymphoblastic Leukemia Bone Marrow, Grade Common	56852	-1.840493767489	0.00000000000000164525684426722	0.0000000000000208789715314283
Acute Lymphoblastic Leukemia Bone Marrow, Grade Common	2023	-3.06984289255957	0.0000000000102120031983685	0.000000000049694104998155
Acute Lymphoblastic Leukemia Bone Marrow, Grade Common	57478	-1.79133599433022	0.000000000000107154521129	0.000000000000825613500202581
Acute Lymphoblastic Leukemia Bone Marrow, Grade Common	25885	-1.74418836171344	0.00000000000101224760263652	0.00000000000615304437450384
Acute Lymphoblastic Leukemia Bone Marrow, Grade Common	220972	1.10875845604649	0.000000000000000559791065838608	0.00000000000000806059805224516
Acute Lymphoblastic Leukemia Bone Marrow, Grade Common	57535	-3.1736132702661	0.000000000000000000000863759533076246	0.0000000000000000000775302991112306
Acute Lymphoblastic Leukemia Bone Marrow, Grade Common	57161	1.20139004765592	0.000000000348623488161414	0.00000000127627955758288
Acute Lymphoblastic Leukemia Bone Marrow, Grade Common	286967	1.37059532872126	0.00000000000000000345569668236952	0.0000000000000000985955965269095
Acute Lymphoblastic Leukemia Bone Marrow, Grade Common	54942	1.04231850411978	0.000000000285233966720799	0.00000000106192009953547
Acute Lymphoblastic Leukemia Bone Marrow, Grade Common	57496	1.03494768304061	0.000000000000000345187111389539	0.00000000000000532592962202906
Acute Lymphoblastic Leukemia Bone Marrow, Grade Common	146857	1.39285103548339	0.000000000296580025483365	0.0000000011004962502622
Acute Lymphoblastic Leukemia Bone Marrow, Grade Common	84376	1.07230728805723	0.00000625647071427366	0.0000123136716346708
Acute Lymphoblastic Leukemia Bone Marrow, Grade Common	65250	1.05309657722659	0.000000000000026053427423471	0.000000000000236442064226142
Acute Lymphoblastic Leukemia Bone Marrow, Grade Common	51567	-1.20305350300963	0.000000000000239898737012242	0.00000000000169639722198938
Acute Lymphoblastic Leukemia Bone Marrow, Grade Common	9815	1.99753492480176	0.000000000000179120684408094	0.00000000000131422855379853
Acute Lymphoblastic Leukemia Bone Marrow, Grade Common	1015	1.09623883757298	0.000000001128893452812	0.00000000379497069142405
Acute Lymphoblastic Leukemia Bone Marrow, Grade Common	114880	-1.7932888887256	0.000000000000000214134894710467	0.00000000000000355840108142515
Acute Lymphoblastic Leukemia Bone Marrow, Grade Common	3134	1.71769003510475	0.000000000000000283133945588513	0.00000000000000454570550348531
Acute Lymphoblastic Leukemia Bone Marrow, Grade Common	6709	2.25970502319421	0.00000000000000240455796828056	0.0000000000000291606009230237
Acute Lymphoblastic Leukemia Bone Marrow, Grade Common	7363	-1.16287486909601	0.00000000000100426666239028	0.00000000000611057256180764
Acute Lymphoblastic Leukemia Bone Marrow, Grade Common	1026	2.36408388122031	0.000000000000936303958651423	0.0000000000057282237709137
Acute Lymphoblastic Leukemia Bone Marrow, Grade Common	4069	-1.2426621762433	0.000169367479180289	0.000281981030528028
Acute Lymphoblastic Leukemia Bone Marrow, Grade Common	26996	-1.0961919572158	0.000000543894525760567	0.00000121737731766977
Acute Lymphoblastic Leukemia Bone Marrow, Grade Common	4488	-2.53170929107301	0.0000000000000000000069166346076391	0.000000000000000000452414126436904
Acute Lymphoblastic Leukemia Bone Marrow, Grade Common	10714	-1.91241317986691	0.0000000000000374006758384982	0.000000000000323656657836743
Acute Lymphoblastic Leukemia Bone Marrow, Grade Common	1846	-1.05751981098202	0.000000000000000190783498557965	0.00000000000000322261632110892
Acute Lymphoblastic Leukemia Bone Marrow, Grade Common	6360	1.07428791599294	0.000000000693712005868627	0.00000000241112960321269
Acute Lymphoblastic Leukemia Bone Marrow, Grade Common	6804	-1.09514879860861	0.000000272394953322167	0.000000633681562807924
Acute Lymphoblastic Leukemia Bone Marrow, Grade Common	8200	-2.99203011146621	0.0000000000000432819753926594	0.000000000000367567991300783
Acute Lymphoblastic Leukemia Bone Marrow, Grade Common	23432	-1.09677557439667	0.000000000000181248271252707	0.00000000000132904591031278
Acute Lymphoblastic Leukemia Bone Marrow, Grade Common	4651	-3.13069774444684	0.000000000000330920543877882	0.00000000000225664937425741
Acute Lymphoblastic Leukemia Bone Marrow, Grade Common	11138	-1.03544622347433	0.00000085954369948707	0.00000187674163220748
Acute Lymphoblastic Leukemia Bone Marrow, Grade Common	1236	1.46997249466905	0.0000000000819360546314062	0.000000000334295840677638
Acute Lymphoblastic Leukemia Bone Marrow, Grade Common	55544	3.18387058916037	0.0000000000000000000494028293281394	0.00000000000000000249444090337419
Acute Lymphoblastic Leukemia Bone Marrow, Grade Common	8510	1.38687374054155	0.000000000114855893372661	0.000000000456343431600522
Acute Lymphoblastic Leukemia Bone Marrow, Grade Common	4236	-1.86480841765788	0.00000000000000284640722179527	0.000000000000033818617977214
Acute Lymphoblastic Leukemia Bone Marrow, Grade Common	6883	-1.20321272374559	0.00000000000253575841360621	0.0000000000140962568469717
Acute Lymphoblastic Leukemia Bone Marrow, Grade Common	55277	-1.44809426955437	0.00000000000115497755529329	0.00000000000690124343899009
Acute Lymphoblastic Leukemia Bone Marrow, Grade Common	926	-2.07254026419584	0.00000000000000347348683874348	0.0000000000000398075187847424
Acute Lymphoblastic Leukemia Bone Marrow, Grade Common	10972	-1.50136109399216	0.000000000751772206299108	0.00000000260189778239801
Acute Lymphoblastic Leukemia Bone Marrow, Grade Common	10866	2.22273229415179	0.00000000000000221474786490652	0.0000000000000270454364396777
Acute Lymphoblastic Leukemia Bone Marrow, Grade Common	8165	-1.53104302445534	0.000000000000000000438131015238457	0.0000000000000000171038002996422
Acute Lymphoblastic Leukemia Bone Marrow, Grade Common	7316	-1.18249540948981	0.000000029399094939169	0.0000000791940132457746
Acute Lymphoblastic Leukemia Bone Marrow, Grade Common	864	1.86576186222974	0.00000000012637997145169	0.000000000498746633164773
Acute Lymphoblastic Leukemia Bone Marrow, Grade Common	1901	2.26887423656345	0.00000000000293054906567269	0.0000000000160966065872093
Acute Lymphoblastic Leukemia Bone Marrow, Grade Common	5198	-1.10299505270236	0.000000493395442850397	0.00000110919264364375
Acute Lymphoblastic Leukemia Bone Marrow, Grade Common	1717	-3.4497243735474	0.0000000000000000000159317949200013	0.000000000000000000937384125029936
Acute Lymphoblastic Leukemia Bone Marrow, Grade Common	4709	-1.4364326331238	0.000000000000221965392975022	0.00000000000158600141627765
Acute Lymphoblastic Leukemia Bone Marrow, Grade Common	54626	1.03645224733812	0.0000000465741740669114	0.000000121674658699981
Acute Lymphoblastic Leukemia Bone Marrow, Grade Common	4952	-1.43812883087809	0.00000000117035597222505	0.00000000392148975216662
Acute Lymphoblastic Leukemia Bone Marrow, Grade Common	10061	-1.87815090834209	0.00000000000000000474051704526726	0.00000000000000012700247953301
Acute Lymphoblastic Leukemia Bone Marrow, Grade Common	22954	-2.21136241840193	0.0000000000000282562876168229	0.000000000000253113066234137
Acute Lymphoblastic Leukemia Bone Marrow, Grade Common	23335	-1.083425597875	0.000000016024521979191	0.0000000448562592256116
Acute Lymphoblastic Leukemia Bone Marrow, Grade Common	5287	1.31607358260414	0.00000000311707329098578	0.0000000097211895154076
Acute Lymphoblastic Leukemia Bone Marrow, Grade Common	644	-1.78179492649701	0.00000000000164051257756392	0.00000000000948889142347294
Acute Lymphoblastic Leukemia Bone Marrow, Grade Common	9694	-2.9724836808431	0.0000000000000000238509649696565	0.00000000000000052467856213214
Acute Lymphoblastic Leukemia Bone Marrow, Grade Common	28951	-2.0833674319635	0.000000000000565459869427636	0.00000000000363484579945198
Acute Lymphoblastic Leukemia Bone Marrow, Grade Common	10999	-1.09748525318056	0.0000000000588978555917973	0.000000000247612625713617
Acute Lymphoblastic Leukemia Bone Marrow, Grade Common	10165	-2.09068177521743	0.00000000000000215144396395174	0.0000000000000264034994258629
Acute Lymphoblastic Leukemia Bone Marrow, Grade Common	9564	-2.97235581071451	0.00000000000000000775701936990234	0.000000000000000196271743192776
Acute Lymphoblastic Leukemia Bone Marrow, Grade Common	8697	-1.40652148776152	0.000000000000000626239809818182	0.00000000000000893372498994685
Acute Lymphoblastic Leukemia Bone Marrow, Grade Common	83877	-1.00795028967816	0.00000000578592016982838	0.0000000173323898485699
Acute Lymphoblastic Leukemia Bone Marrow, Grade Common	1366	-1.3398591393439	0.00000000000402899636005393	0.0000000000215130561179258
Acute Lymphoblastic Leukemia Bone Marrow, Grade Common	1193	-1.03509352868141	0.0000000114486590149793	0.0000000325964713839315
Acute Lymphoblastic Leukemia Bone Marrow, Grade Common	54884	-1.12168676536509	0.000000000000111252445067831	0.000000000000854510504059411
Acute Lymphoblastic Leukemia Bone Marrow, Grade Common	51014	-1.35445441228857	0.00000000000287217539381234	0.0000000000158310805996013
Acute Lymphoblastic Leukemia Bone Marrow, Grade Common	81873	2.06792144767083	0.000000000000252708048319654	0.00000000000177675864504676
Acute Lymphoblastic Leukemia Bone Marrow, Grade Common	29085	-1.50415768890915	0.000000000000107410273115987	0.000000000000827065828745959
Acute Lymphoblastic Leukemia Bone Marrow, Grade Common	5446	-2.40286108529614	0.00000000000530636653801144	0.000000000027625905723085
Acute Lymphoblastic Leukemia Bone Marrow, Grade Common	93974	-1.20954794454163	0.00000000794764138803975	0.0000000231702575032539
Acute Lymphoblastic Leukemia Bone Marrow, Grade Common	26999	1.37175398873335	0.00000000000812862625803044	0.000000000040289285407094
Acute Lymphoblastic Leukemia Bone Marrow, Grade Common	51573	-1.06367005691139	0.00000000246276262603434	0.00000000780212817809781
Acute Lymphoblastic Leukemia Bone Marrow, Grade Common	55450	-3.6387602851009	0.000000000000000000777514259965177	0.0000000000000000278749062821918
Acute Lymphoblastic Leukemia Bone Marrow, Grade Common	2260	-1.98166201623354	0.0000000364694565069313	0.00000009698635524778
Acute Lymphoblastic Leukemia Bone Marrow, Grade Common	253461	-2.81486058655162	0.0000000000000000000022970732529062	0.000000000000000000177003553520978
Acute Lymphoblastic Leukemia Bone Marrow, Grade Common	4199	-1.36179344436748	0.000000000000115380773386196	0.000000000000883460380031162
Acute Lymphoblastic Leukemia Bone Marrow, Grade Common	9501	1.53099876670073	0.000000000101658151070811	0.000000000407062938364625
Acute Lymphoblastic Leukemia Bone Marrow, Grade Common	55303	1.32204616496592	0.000000000000214098144713433	0.00000000000154595706725842
Acute Lymphoblastic Leukemia Bone Marrow, Grade Common	339263	-1.08813009326948	0.0000000009236647047364	0.00000000314896170616676
Acute Lymphoblastic Leukemia Bone Marrow, Grade Common	29088	-1.73767767348794	0.0000000000528889304715671	0.00000000022418999586655
Acute Lymphoblastic Leukemia Bone Marrow, Grade Common	84932	1.09666967483634	0.00000000356228591940634	0.0000000109925796614654
Acute Lymphoblastic Leukemia Bone Marrow, Grade Common	115426	1.3022041421755	0.000000000346126259069496	0.00000000126751477301298
Acute Lymphoblastic Leukemia Bone Marrow, Grade Common	1781	-2.25337544693202	0.00000000000000000153772502946745	0.0000000000000000496309834313943
Acute Lymphoblastic Leukemia Bone Marrow, Grade Common	23245	-2.3187403254478	0.0000000000000677640778133639	0.000000000000547859871710017
Acute Lymphoblastic Leukemia Bone Marrow, Grade Common	10535	-1.27916188708923	0.00000756914121649138	0.0000147228297278068
Acute Lymphoblastic Leukemia Bone Marrow, Grade Common	26034	1.24955877544737	0.0000000000011822782037547	0.00000000000704383482149783
Acute Lymphoblastic Leukemia Bone Marrow, Grade Common	10069	-1.0805243709833	0.0000000000000597571085007613	0.000000000000491790455584005
Acute Lymphoblastic Leukemia Bone Marrow, Grade Common	55863	-1.63137319080954	0.00000000000000574975739115201	0.000000000000062130726396306
Acute Lymphoblastic Leukemia Bone Marrow, Grade Common	353322	-1.35019446440633	0.00000000143709553340464	0.00000000473271659728892
Acute Lymphoblastic Leukemia Bone Marrow, Grade Common	79666	1.19971680074335	0.00000000359989576393585	0.0000000110836049597194
Acute Lymphoblastic Leukemia Bone Marrow, Grade Common	196483	-1.39016547827433	0.0000000000000000100595567734839	0.000000000000000247404739287063
Acute Lymphoblastic Leukemia Bone Marrow, Grade Common	84302	-1.85841097601462	0.00000000000000244905305921976	0.0000000000000296437152006371
Acute Lymphoblastic Leukemia Bone Marrow, Grade Common	6429	1.45025628516979	0.000000202119541490326	0.000000480097354009377
Acute Lymphoblastic Leukemia Bone Marrow, Grade Common	118813	1.9100952028549	0.0000000000000137113233019857	0.000000000000133287069284204
Acute Lymphoblastic Leukemia Bone Marrow, Grade Common	79726	1.1980581304449	0.000000114602066894902	0.000000282717670471544
Acute Lymphoblastic Leukemia Bone Marrow, Grade Common	51523	-1.38755308937056	0.00000259962750407543	0.00000535112477696947
Acute Lymphoblastic Leukemia Bone Marrow, Grade Common	51132	1.00814381121316	0.000431755469296188	0.000686044321738625
Acute Lymphoblastic Leukemia Bone Marrow, Grade Common	340205	1.19504303587215	0.0000000000000195051884588213	0.000000000000181846324850739
Acute Lymphoblastic Leukemia Bone Marrow, Grade Common	152100	-1.28429183856968	0.0000000000508534284496529	0.000000000216307371029188
Acute Lymphoblastic Leukemia Bone Marrow, Grade Common	219793	1.00411570194452	0.0000000000000000063471180597316	0.000000000000000163971661303612
Acute Lymphoblastic Leukemia Bone Marrow, Grade Common	146225	2.85417650404215	0.0000000000110779850849814	0.0000000000534219539568691
Acute Lymphoblastic Leukemia Bone Marrow, Grade Common	83540	-1.22214060838688	0.000000000349404632241884	0.00000000127837809065113
Acute Lymphoblastic Leukemia Bone Marrow, Grade Common	205717	2.00857613863992	0.00000000000909044262327065	0.0000000000446783265141324
Acute Lymphoblastic Leukemia Bone Marrow, Grade Common	646282	-3.09782703839657	0.0000000000000000000000000619648492609148	0.0000000000000000000000245800564955313
Acute Lymphoblastic Leukemia Bone Marrow, Grade Common	374443	1.25893260491828	0.00000000000017065207699315	0.0000000000012565919705298
Acute Lymphoblastic Leukemia Bone Marrow, Grade Common	10717	1.15833963947231	0.0000000000226191947490118	0.000000000102713529478803
Acute Lymphoblastic Leukemia Bone Marrow, Grade Common	84962	-2.68022238985001	0.00000000000000000747817943114527	0.000000000000000190354224781977
Acute Lymphoblastic Leukemia Bone Marrow, Grade Common	23145	1.0359119188622	0.0000000000111683632924433	0.0000000000538366771490299
Acute Lymphoblastic Leukemia Bone Marrow, Grade Common	283624	1.09685346637575	0.00000000000553577832048217	0.0000000000286866691980485
Acute Lymphoblastic Leukemia Bone Marrow, Grade Common	6672	1.21593134369292	0.000000000000000578304227739723	0.00000000000000828835325001792
Acute Lymphoblastic Leukemia Bone Marrow, Grade Common	4232	-1.94878979025689	0.00000000000000133765037261088	0.0000000000000173513572067469
Acute Lymphoblastic Leukemia Bone Marrow, Grade Common	3727	2.79542315044522	0.00000000000000000000000335423170696372	0.000000000000000000000665273988718271
Acute Lymphoblastic Leukemia Bone Marrow, Grade Common	3557	-1.0341641305866	0.0000748803513354977	0.000129708928070519
Acute Lymphoblastic Leukemia Bone Marrow, Grade Common	9684	2.01384512265753	0.0000000000000458366012620156	0.000000000000386858397885385
Acute Lymphoblastic Leukemia Bone Marrow, Grade Common	11027	3.50780783675599	0.00000000000000000837216773178968	0.000000000000000209679320973152
Acute Lymphoblastic Leukemia Bone Marrow, Grade Common	6934	1.46713899849924	0.000000000017215184033739	0.0000000000798548163194601
Acute Lymphoblastic Leukemia Bone Marrow, Grade Common	11120	1.00228439089466	0.000000000130094536746506	0.000000000511927205878971
Acute Lymphoblastic Leukemia Bone Marrow, Grade Common	5553	1.07505420855947	0.00000368204395670319	0.00000744828006836308
Acute Lymphoblastic Leukemia Bone Marrow, Grade Common	9208	1.18819432587475	0.0000018393631023347	0.00000384801770490129
Acute Lymphoblastic Leukemia Bone Marrow, Grade Common	7844	1.26658639500614	0.0000000486598110889939	0.000000126800105310735
Acute Lymphoblastic Leukemia Bone Marrow, Grade Common	51663	1.68820769058505	0.000000151265726017701	0.000000366380664337143
Acute Lymphoblastic Leukemia Bone Marrow, Grade Common	432	-1.94980289066964	0.0000000000000000169337900021805	0.00000000000000038633546504047
Acute Lymphoblastic Leukemia Bone Marrow, Grade Common	197	-2.69517034382262	0.0000000000000000000191132433309619	0.00000000000000000110865827000396
Acute Lymphoblastic Leukemia Bone Marrow, Grade Common	467	1.913381085694	0.00000000000036484916957315	0.00000000000245246336415405
Acute Lymphoblastic Leukemia Bone Marrow, Grade Common	9907	1.34128893717515	0.0000000000180309639416757	0.0000000000833872747614842
Acute Lymphoblastic Leukemia Bone Marrow, Grade Common	8853	-1.70961756569403	0.000000000329111871868871	0.00000000120953039102556
Acute Lymphoblastic Leukemia Bone Marrow, Grade Common	56061	-2.09029431480902	0.000000000000000971887727279784	0.0000000000000132644876607764
Acute Lymphoblastic Leukemia Bone Marrow, Grade Common	1175	-1.58245131378647	0.000000000000440881260095646	0.00000000000289765732517165
Acute Lymphoblastic Leukemia Bone Marrow, Grade Common	3732	1.03856355037891	0.00000322183565794275	0.0000065410125616183
Acute Lymphoblastic Leukemia Bone Marrow, Grade Common	3706	-1.12105287287944	0.0000010614794376203	0.00000229161036594397
Acute Lymphoblastic Leukemia Bone Marrow, Grade Common	10149	-1.78286414391472	0.0000000000103887575698871	0.0000000000504743389320036
Acute Lymphoblastic Leukemia Bone Marrow, Grade Common	4113	-1.55101600395649	0.000000000000001108573327265	0.0000000000000148175284841062
Acute Lymphoblastic Leukemia Bone Marrow, Grade Common	3741	1.18962656191407	0.000000836495511050083	0.00000182999204756856
Acute Lymphoblastic Leukemia Bone Marrow, Grade Common	2224	-1.37168677158076	0.0000000000000000532741197951146	0.00000000000000105323448733203
Acute Lymphoblastic Leukemia Bone Marrow, Grade Common	397	1.45628975603352	0.00000000000185891309723876	0.0000000000106271754331683
Acute Lymphoblastic Leukemia Bone Marrow, Grade Common	10544	-1.1840323491599	0.00000000000000731808561915313	0.0000000000000761985595755512
Acute Lymphoblastic Leukemia Bone Marrow, Grade Common	6658	-3.90180471904025	0.0000000000000000000000000157540821940318	0.00000000000000000000000745107495153881
Acute Lymphoblastic Leukemia Bone Marrow, Grade Common	5830	-1.33314192535966	0.000000000000000114717553488846	0.00000000000000204743360704258
Acute Lymphoblastic Leukemia Bone Marrow, Grade Common	8764	1.17041166841541	0.0000870806865184	0.000149913370028947
Acute Lymphoblastic Leukemia Bone Marrow, Grade Common	2268	1.87295995874026	0.00000000000333019748783982	0.0000000000180960841838119
Acute Lymphoblastic Leukemia Bone Marrow, Grade Common	2395	-1.152329759925	0.0000000000725615844202718	0.000000000299024733115309
Acute Lymphoblastic Leukemia Bone Marrow, Grade Common	55274	1.06306678459817	0.0000000162369464794529	0.0000000453785751949619
Acute Lymphoblastic Leukemia Bone Marrow, Grade Common	25932	-1.88558225804893	0.000000000000000483315780485413	0.00000000000000710925137874298
Acute Lymphoblastic Leukemia Bone Marrow, Grade Common	51025	-1.17560088331124	0.0000000000144478426335015	0.0000000000682015819056305
Acute Lymphoblastic Leukemia Bone Marrow, Grade Common	11072	-1.09047939355458	0.00000000262332745619017	0.00000000826943289637798
Acute Lymphoblastic Leukemia Bone Marrow, Grade Common	1381	-3.2484892013064	0.000000000000000000536195135607526	0.0000000000000000201638886316995
Acute Lymphoblastic Leukemia Bone Marrow, Grade Common	57026	-1.48288249788696	0.000000000000743777841723053	0.0000000000046664469998308
Acute Lymphoblastic Leukemia Bone Marrow, Grade Common	64787	-1.65122972761073	0.0000000000000000131649649124418	0.000000000000000310728548038957
Acute Lymphoblastic Leukemia Bone Marrow, Grade Common	64801	-1.08984091483374	0.000000000000121112189803183	0.000000000000923320891512552
Acute Lymphoblastic Leukemia Bone Marrow, Grade Common	84247	-1.99199726779992	0.0000000000563766833912302	0.000000000237663378697963
Acute Lymphoblastic Leukemia Bone Marrow, Grade Common	7587	1.16258506103451	0.0000000000549743413488262	0.000000000232309098132823
Acute Lymphoblastic Leukemia Bone Marrow, Grade Common	6793	1.52305309932202	0.000000000000256530686837721	0.00000000000180054672148599
Acute Lymphoblastic Leukemia Bone Marrow, Grade Common	90187	-1.07178109207481	0.000000000772415821337991	0.00000000266285319736285
Acute Lymphoblastic Leukemia Bone Marrow, Grade Common	79875	-2.00984706906242	0.0000000000000502930408795531	0.000000000000421003079438982
Acute Lymphoblastic Leukemia Bone Marrow, Grade Common	389203	-1.10752057858301	0.000000010272197974273	0.0000000294487502811773
Acute Lymphoblastic Leukemia Bone Marrow, Grade Common	84552	-1.3219764399539	0.000000119188109879057	0.000000292896919900632
Acute Lymphoblastic Leukemia Bone Marrow, Grade Common	8463	-2.22945843712946	0.000000000000237159586032381	0.0000000000016779927672268
Acute Lymphoblastic Leukemia Bone Marrow, Grade Common	10724	1.66988901150966	0.0000000838054266420993	0.000000211222654523036
Acute Lymphoblastic Leukemia Bone Marrow, Grade Common	81831	-3.01252959442327	0.00000000000000450165605895997	0.0000000000000500062010451949
Acute Lymphoblastic Leukemia Bone Marrow, Grade Common	55742	-2.50587113645792	0.0000000000000673488967008737	0.000000000000544861436007002
Acute Lymphoblastic Leukemia Bone Marrow, Grade Common	25973	-1.87631941951181	0.0000000000000020707772706404	0.000000000000025489837935
Acute Lymphoblastic Leukemia Bone Marrow, Grade Common	81792	-2.43563682603691	0.000000000000440861696112138	0.00000000000289765732517165
Acute Lymphoblastic Leukemia Bone Marrow, Grade Common	84640	1.20115027580818	0.0000000000000182524175101425	0.000000000000171335861162001
Acute Lymphoblastic Leukemia Bone Marrow, Grade Common	5238	-1.28682193575435	0.000000444893865761586	0.00000100604263833583
Acute Lymphoblastic Leukemia Bone Marrow, Grade Common	4756	-1.30493852426666	0.000000000641525767746563	0.00000000224561410930244
Acute Lymphoblastic Leukemia Bone Marrow, Grade Common	58497	-1.46979964139001	0.0000000000000131152825921406	0.000000000000128202408613317
Acute Lymphoblastic Leukemia Bone Marrow, Grade Common	4149	2.9116298898492	0.000000000000000280652160103086	0.00000000000000452016549838267
Acute Lymphoblastic Leukemia Bone Marrow, Grade Common	821	-1.18828491643797	0.0000413426090693576	0.0000737973673575106
Acute Lymphoblastic Leukemia Bone Marrow, Grade Common	28977	-1.12536185659673	0.000000000686362371643015	0.00000000238760907612282
Acute Lymphoblastic Leukemia Bone Marrow, Grade Common	285086	1.76865066647242	0.00000000000196472467024061	0.0000000000111491551776413
Acute Lymphoblastic Leukemia Bone Marrow, Grade Common	23064	-1.18154802774024	0.000000000317625769996652	0.00000000117187041513616
Acute Lymphoblastic Leukemia Bone Marrow, Grade Common	57001	-1.09618710105008	0.0000000000162360626113688	0.0000000000756268416409097
Acute Lymphoblastic Leukemia Bone Marrow, Grade Common	57597	1.03073513891892	0.000000216996889261942	0.000000512761481025
Acute Lymphoblastic Leukemia Bone Marrow, Grade Common	7574	1.31755007548066	0.000000000451383178941635	0.00000000162063035078694
Acute Lymphoblastic Leukemia Bone Marrow, Grade Common	50937	-1.59284335268194	0.0000000000031823099839612	0.0000000000173846583175348
Acute Lymphoblastic Leukemia Bone Marrow, Grade Common	3092	-1.49614661907054	0.000000000453261772003928	0.00000000162624612591151
Acute Lymphoblastic Leukemia Bone Marrow, Grade Common	168451	-1.73764708217233	0.00000000000000000294744217068944	0.0000000000000000860919153752211
Acute Lymphoblastic Leukemia Bone Marrow, Grade Common	63939	-1.43298201737714	0.000000000000155975584601866	0.00000000000116103617666413
Acute Lymphoblastic Leukemia Bone Marrow, Grade Common	285971	1.06803202846696	0.00000000152014190898736	0.00000000497821173230827
Acute Lymphoblastic Leukemia Bone Marrow, Grade Common	90338	1.10840275184486	0.0000000000000297371158589826	0.000000000000265947137249388
Acute Lymphoblastic Leukemia Bone Marrow, Grade Common	162989	1.52711680354698	0.0000000000000514365648934308	0.000000000000429882655832175
Acute Lymphoblastic Leukemia Bone Marrow, Grade Common	54510	1.21673744971345	0.0000180427414048158	0.0000334547031144481
Acute Lymphoblastic Leukemia Bone Marrow, Grade Common	172	1.22413163067732	0.000000000144897227778095	0.000000000565830806601217
Acute Lymphoblastic Leukemia Bone Marrow, Grade Common	55174	1.5015341091026	0.000000236641677996453	0.000000555870623557285
Acute Lymphoblastic Leukemia Bone Marrow, Grade Common	55086	-1.18251956788118	0.00000158832022539947	0.00000334960964015388
Acute Lymphoblastic Leukemia Bone Marrow, Grade Common	79048	1.28725164825642	0.000000839003777626588	0.00000183515287326114
Acute Lymphoblastic Leukemia Bone Marrow, Grade Common	4193	3.22607677535623	0.000000000000000000124388555270551	0.00000000000000000556220386967987
Acute Lymphoblastic Leukemia Bone Marrow, Grade Common	220004	1.32642423485513	0.00000000000015711303580681	0.00000000000116738308236637
Acute Lymphoblastic Leukemia Bone Marrow, Grade Common	79188	1.58862129236891	0.000000000000516948362911234	0.00000000000334574422037866
Acute Lymphoblastic Leukemia Bone Marrow, Grade Common	441518	-1.71700254026893	0.00000000000744556053799027	0.000000000037233858452894
Acute Lymphoblastic Leukemia Bone Marrow, Grade Common	158248	1.00994553495114	0.0000000000942747509491608	0.000000000379475159548881
Acute Lymphoblastic Leukemia Bone Marrow, Grade Common	493861	1.00138114265536	0.000000260770468567243	0.000000608134733922128
Acute Lymphoblastic Leukemia Bone Marrow, Grade Common	151888	1.12117192984176	0.000000000259782595461742	0.000000000976626895870695
Acute Lymphoblastic Leukemia Bone Marrow, Grade Common	9480	-1.60055018915813	0.0000000000932166894917683	0.000000000375708171314413
Acute Lymphoblastic Leukemia Bone Marrow, Grade Common	23089	-1.62015680577789	0.00000000862288093922956	0.0000000249907063185732
Acute Lymphoblastic Leukemia Bone Marrow, Grade Common	9787	-2.80186249332578	0.0000000000000000282259743071687	0.000000000000000606809101495198
Acute Lymphoblastic Leukemia Bone Marrow, Grade Common	10951	-2.43144782822379	0.0000000000000000673783763704043	0.00000000000000128657126432742
Acute Lymphoblastic Leukemia Bone Marrow, Grade Common	57326	1.66865156959253	0.00000000000000000090018639038652	0.0000000000000000316274058359516
Acute Lymphoblastic Leukemia Bone Marrow, Grade Common	8092	-2.72455974090155	0.000000000000000200155091413308	0.00000000000000336704125733167
Acute Lymphoblastic Leukemia Bone Marrow, Grade Common	9947	-1.30604274980891	0.0000000000709718247594272	0.0000000002931610779532
Acute Lymphoblastic Leukemia Bone Marrow, Grade Common	352961	2.77129869438374	0.0000000000000115362406473517	0.000000000000114681609733617
Acute Lymphoblastic Leukemia Bone Marrow, Grade Common	9240	-1.68032637415103	0.000000000050792576871363	0.000000000216198102383922
Acute Lymphoblastic Leukemia Bone Marrow, Grade Common	10213	-2.20774356078229	0.00000000000000515631522387432	0.0000000000000563042655974777
Acute Lymphoblastic Leukemia Bone Marrow, Grade Common	8824	1.03383385337888	0.00000000096056510290844	0.00000000326030059907952
Acute Lymphoblastic Leukemia Bone Marrow, Grade Common	5978	1.69136021151491	0.000000000246211419498659	0.000000000928445822010121
Acute Lymphoblastic Leukemia Bone Marrow, Grade Common	3185	-1.0040057754622	0.000000000142007085792418	0.00000000055542656933504
Acute Lymphoblastic Leukemia Bone Marrow, Grade Common	6695	-4.07796884322127	0.000000000000000265496660624793	0.00000000000000430146565968785
Acute Lymphoblastic Leukemia Bone Marrow, Grade Common	8115	5.19276727886262	0.00000000000000000000000359929336757821	0.000000000000000000000702547786366814
Acute Lymphoblastic Leukemia Bone Marrow, Grade Common	1081	-4.29732572561023	0.00000000000000000000000000230564967670989	0.00000000000000000000000166779847497068
Acute Lymphoblastic Leukemia Bone Marrow, Grade Common	22823	1.08582890409012	0.00000512457080900594	0.0000101903051808451
Acute Lymphoblastic Leukemia Bone Marrow, Grade Common	1515	-1.92938863261639	0.000000000000000276122827634333	0.00000000000000446186913458527
Acute Lymphoblastic Leukemia Bone Marrow, Grade Common	5157	-1.17881613777203	0.00000320291959823924	0.00000650368267826088
Acute Lymphoblastic Leukemia Bone Marrow, Grade Common	369	1.32123852655457	0.000000000016092769614404	0.0000000000750606956301784
Acute Lymphoblastic Leukemia Bone Marrow, Grade Common	2036	-2.06046734623249	0.00000000000000040827936807705	0.00000000000000613255095664732
Acute Lymphoblastic Leukemia Bone Marrow, Grade Common	3821	-2.3722177515853	0.000000000000000000225362769661798	0.00000000000000000952331951385269
Acute Lymphoblastic Leukemia Bone Marrow, Grade Common	2634	1.0572631748485	0.00000608669043587856	0.0000119961859357221
Acute Lymphoblastic Leukemia Bone Marrow, Grade Common	28998	-2.28286025948787	0.0000000000000262480842588319	0.000000000000237507499728371
Acute Lymphoblastic Leukemia Bone Marrow, Grade Common	84313	-1.76227474287901	0.0000000000000000564696878931156	0.00000000000000110048772111195
Acute Lymphoblastic Leukemia Bone Marrow, Grade Common	5036	-1.32303095857344	0.000000000000196607314061492	0.00000000000142973396866598
Acute Lymphoblastic Leukemia Bone Marrow, Grade Common	51023	-1.52913057725788	0.0000000000265688874451525	0.00000000011893615177031
Acute Lymphoblastic Leukemia Bone Marrow, Grade Common	84991	1.39188936909304	0.0000000552279643472581	0.000000142766087361411
Acute Lymphoblastic Leukemia Bone Marrow, Grade Common	28976	-1.05751963521773	0.000000000204969419923883	0.000000000781795582135232
Acute Lymphoblastic Leukemia Bone Marrow, Grade Common	4482	1.10855657326618	0.0000000000000000028581844730454	0.0000000000000000838832803461557
Acute Lymphoblastic Leukemia Bone Marrow, Grade Common	60677	2.89237859753833	0.00000000000000328444842865199	0.000000000000038003371973409
Acute Lymphoblastic Leukemia Bone Marrow, Grade Common	55107	1.14490581419237	0.0000000436579074919097	0.00000011459191289137
Acute Lymphoblastic Leukemia Bone Marrow, Grade Common	10411	1.26032241974775	0.000000000000106047050448137	0.000000000000817592839724605
Acute Lymphoblastic Leukemia Bone Marrow, Grade Common	83719	1.65704305325738	0.000000000155027514119912	0.000000000602329649646938
Acute Lymphoblastic Leukemia Bone Marrow, Grade Common	10634	-1.72410845604884	0.00000000130133034727905	0.00000000432332755867172
Acute Lymphoblastic Leukemia Bone Marrow, Grade Common	65992	-1.67434116442383	0.00000000000000320507135825089	0.000000000000037358068713186
Acute Lymphoblastic Leukemia Bone Marrow, Grade Common	57666	1.82794576969018	0.0000000000000189430498447228	0.000000000000177142725430081
Acute Lymphoblastic Leukemia Bone Marrow, Grade Common	58486	1.28172795638275	0.000000340568466261534	0.000000781991957276142
Acute Lymphoblastic Leukemia Bone Marrow, Grade Common	90861	-3.44658829111652	0.00000000000000000000143440194945328	0.000000000000000000119181356570452
Acute Lymphoblastic Leukemia Bone Marrow, Grade Common	8082	-2.10162150778597	0.00000000000229928658483338	0.0000000000128871135522771
Acute Lymphoblastic Leukemia Bone Marrow, Grade Common	81563	-2.53474780054061	0.000000000000000000000473305585532458	0.0000000000000000000461923713118463
Acute Lymphoblastic Leukemia Bone Marrow, Grade Common	49856	1.49345969176373	0.00000000000000809384491608887	0.0000000000000835684390706505
Acute Lymphoblastic Leukemia Bone Marrow, Grade Common	90488	1.57645892694795	0.000000000000392776419019786	0.00000000000262213443251157
Acute Lymphoblastic Leukemia Bone Marrow, Grade Common	666	-1.11842993650027	0.00000000000664511854956354	0.0000000000338084496499722
Acute Lymphoblastic Leukemia Bone Marrow, Grade Common	1117	-1.55396635360632	0.000000000110095676631227	0.00000000043842180554864
Acute Lymphoblastic Leukemia Bone Marrow, Grade Common	57669	-1.71585414214947	0.0000000000000269217091789461	0.000000000000242532056976923
Acute Lymphoblastic Leukemia Bone Marrow, Grade Common	10885	-2.15245885472008	0.00000000000000000000238502678400342	0.000000000000000000178833380261525
Acute Lymphoblastic Leukemia Bone Marrow, Grade Common	65993	-1.45912611193988	0.000000000000000254633269726845	0.00000000000000413636105393793
Acute Lymphoblastic Leukemia Bone Marrow, Grade Common	51182	1.35240259882957	0.000000000000516023177147638	0.00000000000334151501284071
Acute Lymphoblastic Leukemia Bone Marrow, Grade Common	22948	-1.24238840511903	0.0000000000635632603912986	0.000000000265231561938174
Acute Lymphoblastic Leukemia Bone Marrow, Grade Common	8895	-1.50447370056356	0.0000000000000000127470516416785	0.000000000000000303780027204886
Acute Lymphoblastic Leukemia Bone Marrow, Grade Common	79958	2.00292599199843	0.00000000000000685596864552568	0.0000000000000721813753716004
Acute Lymphoblastic Leukemia Bone Marrow, Grade Common	115908	-1.59590997380385	0.0000000169211983370563	0.0000000471836680160503
Acute Lymphoblastic Leukemia Bone Marrow, Grade Common	23207	1.41919655636261	0.0000000000102693810422022	0.0000000000499337993973747
Acute Lymphoblastic Leukemia Bone Marrow, Grade Common	3219	-1.8229481041409	0.0000000000377601296892796	0.000000000163902687888836
Acute Lymphoblastic Leukemia Bone Marrow, Grade Common	51084	-1.67290824574042	0.0000000000000196356114696166	0.00000000000018292357139536
Acute Lymphoblastic Leukemia Bone Marrow, Grade Common	63925	1.51402328080834	0.000000000000389004004838567	0.00000000000259977296059775
Acute Lymphoblastic Leukemia Bone Marrow, Grade Common	10683	-1.15344311460234	0.0000000000000245552291392399	0.000000000000223174909626927
Acute Lymphoblastic Leukemia Bone Marrow, Grade Common	58473	-1.15822332109741	0.0000000714698716504334	0.000000181921964745473
Acute Lymphoblastic Leukemia Bone Marrow, Grade Common	9439	1.15066763105902	0.0000000793305700397522	0.000000200808567266125
Acute Lymphoblastic Leukemia Bone Marrow, Grade Common	51496	1.1521218577996	0.00000000000441517847841835	0.0000000000233620695994451
Acute Lymphoblastic Leukemia Bone Marrow, Grade Common	146880	1.29387848927458	0.00000181277853795872	0.00000379692346811077
Acute Lymphoblastic Leukemia Bone Marrow, Grade Common	57223	1.64113737382898	0.00000000000000397138253395104	0.0000000000000448448953351661
Acute Lymphoblastic Leukemia Bone Marrow, Grade Common	55689	-1.4871496083941	0.000250188522728148	0.000409172531452059
Acute Lymphoblastic Leukemia Bone Marrow, Grade Common	4642	-2.18722598824439	0.000000000000000000788703908453579	0.0000000000000000281938719832955
Acute Lymphoblastic Leukemia Bone Marrow, Grade Common	353376	-1.2559187076044	0.00000000000648176391868713	0.0000000000330457093317146
Acute Lymphoblastic Leukemia Bone Marrow, Grade Common	54566	-1.88001497312491	0.0000000000000000060703898601411	0.000000000000000157817302558467
Acute Lymphoblastic Leukemia Bone Marrow, Grade Common	50515	1.62115593668328	0.000000000000275829258529864	0.00000000000192085139624358
Acute Lymphoblastic Leukemia Bone Marrow, Grade Common	79971	-2.1612977851757	0.00000000000090606611475734	0.00000000000557652403061612
Acute Lymphoblastic Leukemia Bone Marrow, Grade Common	90864	1.7309418107459	0.000000000000215500593845569	0.00000000000155334748096071
Acute Lymphoblastic Leukemia Bone Marrow, Grade Common	9403	-1.04879796352754	0.00000571120341503091	0.0000112965527416173
Acute Lymphoblastic Leukemia Bone Marrow, Grade Common	199223	2.22271403038182	0.000000000000809838790877176	0.00000000000504085730977177
Acute Lymphoblastic Leukemia Bone Marrow, Grade Common	7014	1.27518263449291	0.000000000000216206046520594	0.00000000000155734359717445
Acute Lymphoblastic Leukemia Bone Marrow, Grade Common	79713	1.06055515488633	0.000000000633476607974009	0.00000000221996632894169
Acute Lymphoblastic Leukemia Bone Marrow, Grade Common	387509	-1.41077134637334	0.0000000000074423090252715	0.0000000000372327396597899
Acute Lymphoblastic Leukemia Bone Marrow, Grade Common	55970	-1.61201892003479	0.00000000000000518542868531142	0.000000000000056529447290137
Acute Lymphoblastic Leukemia Bone Marrow, Grade Common	255394	1.42445183095899	0.000000000563196283346007	0.00000000199413322669331
Acute Lymphoblastic Leukemia Bone Marrow, Grade Common	57589	1.23545428279449	0.0000000000214700618161397	0.0000000000980019859513996
Acute Lymphoblastic Leukemia Bone Marrow, Grade Common	84918	-1.2230914498262	0.00000141348876375492	0.00000300253434581003
Acute Lymphoblastic Leukemia Bone Marrow, Grade Common	374470	1.08994423075171	0.000000000000114448662116322	0.000000000000877415958880559
Acute Lymphoblastic Leukemia Bone Marrow, Grade Common	5253	1.11821653645154	0.0000000000000608173422367581	0.000000000000498901711150736
Acute Lymphoblastic Leukemia Bone Marrow, Grade Common	192670	1.04445055836456	0.00000000000929974282048999	0.0000000000456340532576079
Acute Lymphoblastic Leukemia Bone Marrow, Grade Common	7088	2.6619534109365	0.000000000000879914726603901	0.00000000000544007611515745
Acute Lymphoblastic Leukemia Bone Marrow, Grade Common	340267	1.71764333120447	0.00000000780899483696298	0.000000022825578680802
Acute Lymphoblastic Leukemia Bone Marrow, Grade Common	341567	1.11098290791049	0.0000000000222568087912549	0.000000000101180028726825
Acute Lymphoblastic Leukemia Bone Marrow, Grade Common	7077	-1.71736379677622	0.00000000131141750264821	0.00000000435028352577961
Acute Lymphoblastic Leukemia Bone Marrow, Grade Common	7039	-1.19236130000463	0.000000859854580465787	0.00000187708712515317
Acute Lymphoblastic Leukemia Bone Marrow, Grade Common	3880	-3.13755544753297	0.000000000000000511139955434373	0.00000000000000748272384759105
Acute Lymphoblastic Leukemia Bone Marrow, Grade Common	23167	-1.03900658741116	0.00000000591335639444749	0.0000000176710920006126
Acute Lymphoblastic Leukemia Bone Marrow, Grade Common	1397	-1.9483650899075	0.0000000000000398514909895385	0.000000000000341025598259119
Acute Lymphoblastic Leukemia Bone Marrow, Grade Common	79075	-1.3901577965106	0.00000000000397809860238841	0.0000000000212597472896872
Acute Lymphoblastic Leukemia Bone Marrow, Grade Common	1848	1.21804312145498	0.000000168822832017956	0.000000405709276006412
Acute Lymphoblastic Leukemia Bone Marrow, Grade Common	3127	5.43760390548859	0.000000000000000000000000000116958480956729	0.000000000000000000000000130748949120445
Acute Lymphoblastic Leukemia Bone Marrow, Grade Common	23420	-1.43700228640529	0.0000000000000000582546144310567	0.00000000000000113168561399479
Acute Lymphoblastic Leukemia Bone Marrow, Grade Common	9647	1.17073933352967	0.0000000516951088162313	0.000000134226088072888
Acute Lymphoblastic Leukemia Bone Marrow, Grade Common	4110	-1.54179127118092	0.000000254485184875923	0.000000595056915462868
Acute Lymphoblastic Leukemia Bone Marrow, Grade Common	24137	-2.68758097017804	0.00000000000000252077232860561	0.0000000000000304199581205723
Acute Lymphoblastic Leukemia Bone Marrow, Grade Common	7799	1.9186789954147	0.0000121822545353801	0.0000231073860900153
Acute Lymphoblastic Leukemia Bone Marrow, Grade Common	11065	-2.90523563482835	0.00000000000000000292453003429185	0.0000000000000000856260615040162
Acute Lymphoblastic Leukemia Bone Marrow, Grade Common	729230	-1.02569075868497	0.00000521485861742409	0.0000103648159719515
Acute Lymphoblastic Leukemia Bone Marrow, Grade Common	344	-3.79232795373385	0.00000000000000000828669119644077	0.000000000000000208387406222152
Acute Lymphoblastic Leukemia Bone Marrow, Grade Common	728113	-1.4450616859852	0.0000000458693718583093	0.000000119960796627314
Acute Lymphoblastic Leukemia Bone Marrow, Grade Common	6607	1.02817260177376	0.00000000505305505733884	0.0000000152484461448088
Acute Lymphoblastic Leukemia Bone Marrow, Grade Common	8692	-2.57401209503342	0.00000000000000674196291889278	0.0000000000000712250154756225
Acute Lymphoblastic Leukemia Bone Marrow, Grade Common	7940	2.63027703369008	0.000000000000000136358408188353	0.00000000000000238181725211956
Acute Lymphoblastic Leukemia Bone Marrow, Grade Common	9319	-1.01930195835037	0.0000000000232055937979285	0.000000000104953806388896
Acute Lymphoblastic Leukemia Bone Marrow, Grade Common	3216	-1.00127799108909	0.0000000000772519613360457	0.000000000316761376641999
Acute Lymphoblastic Leukemia Bone Marrow, Grade Common	23452	-1.85896073813791	0.00000000000241727787853377	0.0000000000134747353002401
Acute Lymphoblastic Leukemia Bone Marrow, Grade Common	3695	-3.79685837084826	0.000000000000000000000478967193212776	0.000000000000000000046376847046752
Acute Lymphoblastic Leukemia Bone Marrow, Grade Common	7429	-2.76800436073992	0.0000000000000000030254811704627	0.0000000000000000879535270760752
Acute Lymphoblastic Leukemia Bone Marrow, Grade Common	23524	1.07262399542878	0.0000000000129758361791404	0.0000000000617746254335618
Acute Lymphoblastic Leukemia Bone Marrow, Grade Common	224	-1.38617469784353	0.0000000000000000982811794851656	0.00000000000000179046468759864
Acute Lymphoblastic Leukemia Bone Marrow, Grade Common	3101	1.382475665892	0.0000152668119949014	0.000028631384337548
Acute Lymphoblastic Leukemia Bone Marrow, Grade Common	4779	-2.32262494184874	0.00000000000000000000141024057647546	0.000000000000000000117970941285161
Acute Lymphoblastic Leukemia Bone Marrow, Grade Common	1611	-1.22270223853685	0.00000000000153857580097651	0.00000000000896676143346355
Acute Lymphoblastic Leukemia Bone Marrow, Grade Common	23177	1.31145491455096	0.000000187334823132402	0.000000447167507410824
Acute Lymphoblastic Leukemia Bone Marrow, Grade Common	8567	1.0333019743513	0.0000000000183509064857295	0.0000000000847076190146456
Acute Lymphoblastic Leukemia Bone Marrow, Grade Common	5547	-2.313001003008	0.000000000000000000113755419987995	0.00000000000000000520018735907947
Acute Lymphoblastic Leukemia Bone Marrow, Grade Common	3142	2.60306871207335	0.00000000000000000020513511035219	0.00000000000000000872853443598919
Acute Lymphoblastic Leukemia Bone Marrow, Grade Common	3625	1.51485062063726	0.00000238961236021236	0.00000493866608294644
Acute Lymphoblastic Leukemia Bone Marrow, Grade Common	654342	-2.9868267035045	0.0000000000000311192370845906	0.000000000000276099032055708
Acute Lymphoblastic Leukemia Bone Marrow, Grade Common	51290	-1.63503949502339	0.00000000000413239337229507	0.0000000000220173489164265
Acute Lymphoblastic Leukemia Bone Marrow, Grade Common	187	-1.0295708801955	0.000000260618769533883	0.000000607896246008756
Acute Lymphoblastic Leukemia Bone Marrow, Grade Common	26521	-1.32512704786276	0.0000176984411711837	0.0000328906953426094
Acute Lymphoblastic Leukemia Bone Marrow, Grade Common	122664	1.08097869753647	0.00000000637831344674522	0.0000000189637621988941
Acute Lymphoblastic Leukemia Bone Marrow, Grade Common	10283	-1.63867252856361	0.000000000000213444818887408	0.0000000000015430516977416
Acute Lymphoblastic Leukemia Bone Marrow, Grade Common	8309	-1.6868897330409	0.0000000000285572121322394	0.000000000127419462115438
Acute Lymphoblastic Leukemia Bone Marrow, Grade Common	28973	-1.33363805895109	0.0000000000000000118655673068381	0.000000000000000284426668951634
Acute Lymphoblastic Leukemia Bone Marrow, Grade Common	51022	-1.59038430886321	0.00000000000000000528638799890601	0.000000000000000139799383274295
Acute Lymphoblastic Leukemia Bone Marrow, Grade Common	54985	-1.60508423941069	0.00000000000000263743028272844	0.0000000000000316723439323355
Acute Lymphoblastic Leukemia Bone Marrow, Grade Common	9687	-3.09366623736075	0.000000000000000015216075361903	0.000000000000000351714433694213
Acute Lymphoblastic Leukemia Bone Marrow, Grade Common	134265	-1.37848665343967	0.00000000124929158508258	0.00000000416667714178479
Acute Lymphoblastic Leukemia Bone Marrow, Grade Common	200407	-1.33513165774698	0.000000145634789224072	0.000000353577690639371
Acute Lymphoblastic Leukemia Bone Marrow, Grade Common	8609	1.82258380197388	0.000000000212846106308612	0.000000000809578895538818
Acute Lymphoblastic Leukemia Bone Marrow, Grade Common	219654	-1.83462098457555	0.00000000000847921131874247	0.0000000000419087064254727
Acute Lymphoblastic Leukemia Bone Marrow, Grade Common	10158	1.37356702748012	0.000000128638324085894	0.000000314611271138473
Acute Lymphoblastic Leukemia Bone Marrow, Grade Common	22913	-1.8205726788955	0.000000000000259497557754359	0.00000000000182033169863397
Acute Lymphoblastic Leukemia Bone Marrow, Grade Common	286343	-2.53264697008224	0.00000000000000000472630660951963	0.000000000000000126898236631578
Acute Lymphoblastic Leukemia Bone Marrow, Grade Common	8293	1.19097648291779	0.000000000111335749767318	0.000000000442786453715626
Acute Lymphoblastic Leukemia Bone Marrow, Grade Common	51248	-1.7848121760716	0.000000000000000000330056187297858	0.0000000000000000133072161809894
Acute Lymphoblastic Leukemia Bone Marrow, Grade Common	79269	-1.0444151096279	0.000000000168755603527213	0.000000000652164568376536
Acute Lymphoblastic Leukemia Bone Marrow, Grade Common	92906	-1.77244653780855	0.0000000000097924888406307	0.0000000000478229687344066
Acute Lymphoblastic Leukemia Bone Marrow, Grade Common	5371	1.41773788221598	0.0000000000957191965190056	0.000000000384911366773778
Acute Lymphoblastic Leukemia Bone Marrow, Grade Common	27244	1.45240864361967	0.00000023766450552182	0.0000005579534983585
Acute Lymphoblastic Leukemia Bone Marrow, Grade Common	51768	-1.58283963319382	0.00000000000175751234400444	0.0000000000100896962157902
Acute Lymphoblastic Leukemia Bone Marrow, Grade Common	4121	-1.64094316985443	0.000000000649293880463746	0.00000000226893061894364
Acute Lymphoblastic Leukemia Bone Marrow, Grade Common	768211	1.02726130034925	0.00781398977609783	0.0107553875393637
Acute Lymphoblastic Leukemia Bone Marrow, Grade Common	84650	-1.16339465956044	0.000000103079849709272	0.000000256437975293326
Acute Lymphoblastic Leukemia Bone Marrow, Grade Common	127845	-1.20840332395312	0.00000000000106291112527687	0.00000000000642922681137709

Acute Lymphoblastic Leukemia Bone Marrow, Grade Common	338692	1.82210332374631	0.000000000000211986566541378	0.00000000000153431360138866
Acute Lymphoblastic Leukemia Bone Marrow, Grade Common	107	-1.8724803765247	0.0000000000738315032999422	0.000000000303850734966328
Acute Lymphoblastic Leukemia Bone Marrow, Grade Common	10048	1.37509447235612	0.000000000139811448129956	0.000000000547535470590467
Acute Lymphoblastic Leukemia Bone Marrow, Grade Common	92249	-1.27101817912673	0.00000000161846163364304	0.00000000527211197586979
Acute Lymphoblastic Leukemia Bone Marrow, Grade Common	9844	3.66610950809384	0.000000000000000000025715583176376	0.00000000000000000143738421054498
Acute Lymphoblastic Leukemia Bone Marrow, Grade Common	143686	1.24432497202617	0.00000000000000923515725999794	0.0000000000000941664418127651
Acute Lymphoblastic Leukemia Bone Marrow, Grade Common	146456	2.97487301544677	0.0000000000000770476946915318	0.000000000000614432880429161
Acute Lymphoblastic Leukemia Bone Marrow, Grade Common	28957	-1.3472391015652	0.00000000000069177139607539	0.00000000000437138379113004
Acute Lymphoblastic Leukemia Bone Marrow, Grade Common	3673	-2.5588849864905	0.00000000000000196079396305935	0.0000000000000243308611137647
Acute Lymphoblastic Leukemia Bone Marrow, Grade Common	5922	1.87401798498754	0.0000000280379229588221	0.000000075759687678452
Acute Lymphoblastic Leukemia Bone Marrow, Grade Common	22909	1.01285166632649	0.0000000000000320326328701263	0.000000000000282977935635017
Acute Lymphoblastic Leukemia Bone Marrow, Grade Common	389119	1.68412757941073	0.000000000000338375902829344	0.0000000000022988997111008
Acute Lymphoblastic Leukemia Bone Marrow, Grade Common	9873	1.28272380264604	0.000000000000372001976531156	0.00000000000249564010114764
Acute Lymphoblastic Leukemia Bone Marrow, Grade Common	286109	1.67375706570927	0.0000000447339578352569	0.000000117215742488846
Acute Lymphoblastic Leukemia Bone Marrow, Grade Common	2192	-2.17172992958592	0.000000000000145430349776295	0.00000000000108913338075463
Acute Lymphoblastic Leukemia Bone Marrow, Grade Common	7010	-1.20665183591731	0.000000000001453692311199	0.00000000000851240683372102
Acute Lymphoblastic Leukemia Bone Marrow, Grade Common	6566	-1.38521609469923	0.0000000000313071052659102	0.000000000138632867646704
Acute Lymphoblastic Leukemia Bone Marrow, Grade Common	6281	-2.82584541248483	0.000000000000000000100054317946818	0.00000000000000000462544341275194
Acute Lymphoblastic Leukemia Bone Marrow, Grade Common	1040	-1.13616937145506	0.000000000000464987669280256	0.000000000003033397012806
Acute Lymphoblastic Leukemia Bone Marrow, Grade Common	5053	-3.44406400833831	0.00000000000000000000000213764483964444	0.000000000000000000000469403903448352
Acute Lymphoblastic Leukemia Bone Marrow, Grade Common	10424	-1.14154014882982	0.00000000000591418774885386	0.000000000030404166700525
Acute Lymphoblastic Leukemia Bone Marrow, Grade Common	2274	-3.82788426156065	0.000000000000000000277026370816665	0.0000000000000000115087610876099
Acute Lymphoblastic Leukemia Bone Marrow, Grade Common	6185	-1.73103425414522	0.00000000000000163614740616154	0.0000000000000208063129819736
Acute Lymphoblastic Leukemia Bone Marrow, Grade Common	9938	3.01361221079614	0.00000000000000000000445428982059705	0.000000000000000000307721359122932
Acute Lymphoblastic Leukemia Bone Marrow, Grade Common	9262	4.25361046672568	0.00000000000000000000177026576823589	0.000000000000000000142280772235273
Acute Lymphoblastic Leukemia Bone Marrow, Grade Common	8336	1.39777859986882	0.0000000432492205911536	0.000000113567299937949
Acute Lymphoblastic Leukemia Bone Marrow, Grade Common	5900	1.23651365943032	0.0000000000792827591216407	0.000000000324223508120657
Acute Lymphoblastic Leukemia Bone Marrow, Grade Common	6445	-1.52498296917614	0.00000000216292866727624	0.00000000691923356438498
Acute Lymphoblastic Leukemia Bone Marrow, Grade Common	1292	-2.14823204889436	0.000000000000000000122503186665778	0.00000000000000000549788936652944
Acute Lymphoblastic Leukemia Bone Marrow, Grade Common	8050	-1.70636360899507	0.000000000000000519150882089688	0.0000000000000075470624811085
Acute Lymphoblastic Leukemia Bone Marrow, Grade Common	899	-1.51336737440674	0.000000000962903702120757	0.00000000326553414919442
Acute Lymphoblastic Leukemia Bone Marrow, Grade Common	29781	1.15474257733512	0.0000000000422684058218475	0.000000000181872594713188
Acute Lymphoblastic Leukemia Bone Marrow, Grade Common	7102	-1.06942092944275	0.000459032324805416	0.000726663297905794
Acute Lymphoblastic Leukemia Bone Marrow, Grade Common	10175	-1.14044331330215	0.0000000986844677546327	0.000000246250588469707
Acute Lymphoblastic Leukemia Bone Marrow, Grade Common	1355	-1.94230086786283	0.00000000000000000333203225124342	0.0000000000000000957336462465896
Acute Lymphoblastic Leukemia Bone Marrow, Grade Common	93081	-1.91364280309186	0.000000000000000443473154975993	0.00000000000000660216632777214
Acute Lymphoblastic Leukemia Bone Marrow, Grade Common	5321	-2.38850695965022	0.0000000000000018160824613562	0.0000000000000227881285992829
Acute Lymphoblastic Leukemia Bone Marrow, Grade Common	3141	-1.20028165743869	0.00000000000106975469712029	0.00000000000646108718589791
Acute Lymphoblastic Leukemia Bone Marrow, Grade Common	4023	-1.15316464848339	0.00000000000167290862891559	0.00000000000965810207031693
Acute Lymphoblastic Leukemia Bone Marrow, Grade Common	9751	-1.21029014777588	0.000000000000335116391579409	0.00000000000227801341473299
Acute Lymphoblastic Leukemia Bone Marrow, Grade Common	6386	-2.1547271247917	0.0000000000703749579590577	0.000000000290793299066711
Acute Lymphoblastic Leukemia Bone Marrow, Grade Common	60312	-1.8378987071879	0.000000000000000586415277458715	0.0000000000000083753178477466
Acute Lymphoblastic Leukemia Bone Marrow, Grade Common	2288	-3.49941133546603	0.0000000000000000000131466159025813	0.000000000000000000808319678770214
Acute Lymphoblastic Leukemia Bone Marrow, Grade Common	5584	-1.27084282169113	0.000000000198784133873519	0.000000000759617307098406
Acute Lymphoblastic Leukemia Bone Marrow, Grade Common	7272	-1.63917731225779	0.0000000000398810258500687	0.000000000172468810597855
Acute Lymphoblastic Leukemia Bone Marrow, Grade Common	202	1.6471077960658	0.00000000000043265982394305	0.00000000000285583352390107
Acute Lymphoblastic Leukemia Bone Marrow, Grade Common	55726	-1.40191525361482	0.00000000000000000105663201870384	0.0000000000000000361933257214516
Acute Lymphoblastic Leukemia Bone Marrow, Grade Common	130557	1.42353964413729	0.00000000000161811562143552	0.0000000000093858338664116
Acute Lymphoblastic Leukemia Bone Marrow, Grade Common	56952	-1.13469555621567	0.000000000000000141354020446506	0.00000000000000245166486520548
Acute Lymphoblastic Leukemia Bone Marrow, Grade Common	56999	-1.05099088025307	0.000000160715370762451	0.000000387513120444285
Acute Lymphoblastic Leukemia Bone Marrow, Grade Common	10301	-1.45838321590756	0.0000000000000164909261481551	0.000000000000156835977450784
Acute Lymphoblastic Leukemia Bone Marrow, Grade Common	8467	-1.10360922364963	0.0000000000502517794350166	0.000000000213970267213435
Acute Lymphoblastic Leukemia Bone Marrow, Grade Common	81704	2.53849139647995	0.0000000000000000117864024981039	0.000000000000000283634817062983
Acute Lymphoblastic Leukemia Bone Marrow, Grade Common	56133	-1.90694485934651	0.0000000000176977481482763	0.0000000000819387082000578
Acute Lymphoblastic Leukemia Bone Marrow, Grade Common	80279	1.04464721447469	0.0000000916514892658849	0.000000229679715407089
Acute Lymphoblastic Leukemia Bone Marrow, Grade Common	55505	-1.05830859179847	0.0000236904361849012	0.0000433642890392573
Acute Lymphoblastic Leukemia Bone Marrow, Grade Common	83451	-1.71453834749698	0.000000000000000019104954877592	0.000000000000000428711003886403
Acute Lymphoblastic Leukemia Bone Marrow, Grade Common	9441	1.42673701631298	0.00000000000195466663278003	0.0000000000111074563693605
Acute Lymphoblastic Leukemia Bone Marrow, Grade Common	87178	-1.79041156548522	0.00000000000000000000326858512498107	0.000000000000000000236434066364072
Acute Lymphoblastic Leukemia Bone Marrow, Grade Common	165545	-1.22381067435083	0.000000000000000461246338603657	0.0000000000000068336701515773
Acute Lymphoblastic Leukemia Bone Marrow, Grade Common	29091	-1.54634518395897	0.00000000000152737567650119	0.00000000000890993296676239
Acute Lymphoblastic Leukemia Bone Marrow, Grade Common	51517	-1.54090614394558	0.0000000000000000290245813025749	0.000000000000000617500477989211
Acute Lymphoblastic Leukemia Bone Marrow, Grade Common	57572	-1.16088375539816	0.000000000397523956424539	0.00000000144241725941356
Acute Lymphoblastic Leukemia Bone Marrow, Grade Common	1983	3.26013558717624	0.00000000000000000030895780733781	0.0000000000000000125803117775929
Acute Lymphoblastic Leukemia Bone Marrow, Grade Common	79012	-1.09440469685126	0.000000000613247796845942	0.00000000215706755086229
Acute Lymphoblastic Leukemia Bone Marrow, Grade Common	51377	-1.56242696827807	0.0000000000000549998959468271	0.00000000000045636553337256
Acute Lymphoblastic Leukemia Bone Marrow, Grade Common	54602	-1.70200531329953	0.000000000000287260858268697	0.00000000000198899030074897
Acute Lymphoblastic Leukemia Bone Marrow, Grade Common	170954	2.4868343594192	0.0000000000000000130921254574842	0.000000000000000309603589905161
Acute Lymphoblastic Leukemia Bone Marrow, Grade Common	2624	-1.49421155618971	0.00000000000000795662961160962	0.0000000000000824285377708202
Acute Lymphoblastic Leukemia Bone Marrow, Grade Common	64853	-1.37972652001168	0.00000000145166524811235	0.00000000477302875829881
Acute Lymphoblastic Leukemia Bone Marrow, Grade Common	287	-1.41288405010181	0.000000000415717961837525	0.00000000150222855619043
Acute Lymphoblastic Leukemia Bone Marrow, Grade Common	858	-3.61948410132346	0.0000000000000000000221652954854474	0.00000000000000000126775180736999
Acute Lymphoblastic Leukemia Bone Marrow, Grade Common	51247	1.28309364946486	0.0000000014378516908876	0.00000000473393902084198
Acute Lymphoblastic Leukemia Bone Marrow, Grade Common	51255	-1.10614546224023	0.000000000423554582313536	0.00000000152919867842324
Acute Lymphoblastic Leukemia Bone Marrow, Grade Common	26284	-1.05779412628422	0.0000000000000391574935998607	0.000000000000335787795535207
Acute Lymphoblastic Leukemia Bone Marrow, Grade Common	81029	-1.72758308772596	0.00000000000000000222238330176657	0.0000000000000000678130209970808
Acute Lymphoblastic Leukemia Bone Marrow, Grade Common	1379	-1.25119944293516	0.0000000741141996467676	0.000000188302130796756
Acute Lymphoblastic Leukemia Bone Marrow, Grade Common	8027	1.06644829387874	0.000000415211810761719	0.000000941866747267452
Acute Lymphoblastic Leukemia Bone Marrow, Grade Common	115703	2.0317821104288	0.00000000021272007264539	0.000000000809349855606549
Acute Lymphoblastic Leukemia Bone Marrow, Grade Common	10750	2.63355218800165	0.000000000000000000000170358202441501	0.0000000000000000000192192184901205
Acute Lymphoblastic Leukemia Bone Marrow, Grade Common	26230	1.36142410399122	0.000000106262382928987	0.00000026371514084314
Acute Lymphoblastic Leukemia Bone Marrow, Grade Common	389792	-1.59678854564889	0.0000000644072308366408	0.000000164934551769715
Acute Lymphoblastic Leukemia Bone Marrow, Grade Common	1840	1.71602829069441	0.00000000713802937943852	0.0000000210242747973546
Acute Lymphoblastic Leukemia Bone Marrow, Grade Common	5874	-2.43124415042763	0.0000000000000583435771954411	0.000000000000481187772483125
Acute Lymphoblastic Leukemia Bone Marrow, Grade Common	284702	-1.04338584083351	0.00000000146803777988194	0.00000000481655831889227
Acute Lymphoblastic Leukemia Bone Marrow, Grade Common	150166	2.01514183070905	0.0000000000130361427625359	0.0000000000620377119005047
Acute Lymphoblastic Leukemia Bone Marrow, Grade Common	84959	2.17949956817788	0.00000000000000108403281815794	0.000000000000014552785551188
Acute Lymphoblastic Leukemia Bone Marrow, Grade Common	3980	-1.0448144613909	0.00000000000667384298443725	0.0000000000339124988345557
Acute Lymphoblastic Leukemia Bone Marrow, Grade Common	399879	1.03233814005123	0.0000000000000000810047667801839	0.00000000000000150926608650897
Acute Lymphoblastic Leukemia Bone Marrow, Grade Common	134957	-1.1582872715963	0.0000000123800307779695	0.0000000350454048058681
Acute Lymphoblastic Leukemia Bone Marrow, Grade Common	2495	2.13260712784299	0.0000000000118149429861234	0.0000000000566647246101245
Acute Lymphoblastic Leukemia Bone Marrow, Grade Common	9589	1.17751895994532	0.0000000000000203988511750671	0.000000000000189316734264
Acute Lymphoblastic Leukemia Bone Marrow, Grade Common	128869	-1.33832692153067	0.000000000000000000867119283602763	0.0000000000000000305529106890062
Acute Lymphoblastic Leukemia Bone Marrow, Grade Common	84186	1.41081721053969	0.000000362528588096769	0.000000830015648450189
Acute Lymphoblastic Leukemia Bone Marrow, Grade Common	127255	-1.81798152119259	0.0000000014571185190203	0.00000000478967827543239
Acute Lymphoblastic Leukemia Bone Marrow, Grade Common	388403	2.34662185815304	0.000000000015280404422441	0.0000000000716640477432329
Acute Lymphoblastic Leukemia Bone Marrow, Grade Common	80862	1.35118490889156	0.0000576289274162349	0.000100934755795106
Acute Lymphoblastic Leukemia Bone Marrow, Grade Common	10875	1.34491831335358	0.00000000130601793221858	0.00000000433588080790816
Acute Lymphoblastic Leukemia Bone Marrow, Grade Common	200081	1.02436404463055	0.00000419515702080777	0.00000842938658249562
Acute Lymphoblastic Leukemia Bone Marrow, Grade Common	201266	-1.17602535549074	0.00000000000291524509405162	0.0000000000160253772559467
Acute Lymphoblastic Leukemia Bone Marrow, Grade Common	9778	2.36123333985449	0.0000000000010227412596232	0.00000000000620762550325098
Acute Lymphoblastic Leukemia Bone Marrow, Grade Common	2117	2.01485938566882	0.0000000000000396706085121269	0.000000000000339950852176742
Acute Lymphoblastic Leukemia Bone Marrow, Grade Common	6046	1.10582335616053	0.0000120629102332177	0.0000228880739296216
Acute Lymphoblastic Leukemia Bone Marrow, Grade Common	5792	-3.87394019081784	0.0000000000000000000727264349021226	0.00000000000000000350244516702115
Acute Lymphoblastic Leukemia Bone Marrow, Grade Common	5111	-1.48772094335248	0.0000000399224422156297	0.000000105552842813502
Acute Lymphoblastic Leukemia Bone Marrow, Grade Common	5430	-1.30176460417472	0.00000000114466170889948	0.0000000038427259170999
Acute Lymphoblastic Leukemia Bone Marrow, Grade Common	5816	-2.90141041203427	0.00000000000000000189481310199298	0.000000000000000059288846603582
Acute Lymphoblastic Leukemia Bone Marrow, Grade Common	8714	-2.32030136187053	0.0000000000000000476648228878965	0.000000000000000954616167837888
Acute Lymphoblastic Leukemia Bone Marrow, Grade Common	594	-1.72640452858617	0.0000000105523300849024	0.0000000301982785790189
Acute Lymphoblastic Leukemia Bone Marrow, Grade Common	178	-1.0847261812816	0.0000000000218007043428593	0.0000000000993268845143166
Acute Lymphoblastic Leukemia Bone Marrow, Grade Common	11034	-2.62495279550176	0.00000000000000000705516159869655	0.000000000000000181121758202863
Acute Lymphoblastic Leukemia Bone Marrow, Grade Common	5366	1.53803879202263	0.0000000000944476017934856	0.000000000380046518080658
Acute Lymphoblastic Leukemia Bone Marrow, Grade Common	9693	1.48197988096792	0.00000005634411278977	0.000000145376322907218
Acute Lymphoblastic Leukemia Bone Marrow, Grade Common	10312	1.17673014129173	0.0000000446760407417515	0.000000117088932864731
Acute Lymphoblastic Leukemia Bone Marrow, Grade Common	2583	-1.15774928085294	0.0000000000337853543425794	0.000000000148484096622837
Acute Lymphoblastic Leukemia Bone Marrow, Grade Common	10497	-2.00753606504325	0.0000000000120310324915752	0.0000000000576336605176862
Acute Lymphoblastic Leukemia Bone Marrow, Grade Common	4520	1.19703596666317	0.00000000000000698951476396684	0.0000000000000733362312734644
Acute Lymphoblastic Leukemia Bone Marrow, Grade Common	4884	-3.38458361450344	0.000000000164035045248491	0.000000000634730041878437
Acute Lymphoblastic Leukemia Bone Marrow, Grade Common	3276	-1.25020436675736	0.00000000850485830219703	0.0000000246893868135309
Acute Lymphoblastic Leukemia Bone Marrow, Grade Common	3298	1.05190462581856	0.00000000496224582211922	0.0000000149964946853281
Acute Lymphoblastic Leukemia Bone Marrow, Grade Common	1464	-2.66637138065475	0.00179401644997828	0.00265315938489272
Acute Lymphoblastic Leukemia Bone Marrow, Grade Common	10537	-1.50084076367674	0.00000000000000000068788535974666	0.0000000000000000251405832984297
Acute Lymphoblastic Leukemia Bone Marrow, Grade Common	8751	-1.1143365372383	0.000000000168973851436925	0.000000000652597817562771
Acute Lymphoblastic Leukemia Bone Marrow, Grade Common	23165	-1.19831375456399	0.00000000000037486162574147	0.00000000000251208360312962
Acute Lymphoblastic Leukemia Bone Marrow, Grade Common	1198	1.77083380593025	0.000000000000000706309969850482	0.00000000000000997186417824498
Acute Lymphoblastic Leukemia Bone Marrow, Grade Common	10900	-1.39192101617551	0.0000000000000012303354967355	0.0000000000000161122849876
Acute Lymphoblastic Leukemia Bone Marrow, Grade Common	320	-1.43040405041621	0.000000249721129706229	0.000000584361699714082
Acute Lymphoblastic Leukemia Bone Marrow, Grade Common	7727	-1.31777130135043	0.000000000332926627553723	0.00000000122208917582929
Acute Lymphoblastic Leukemia Bone Marrow, Grade Common	25837	-1.56690819401737	0.00000000000111719810577061	0.00000000000670482435659405
Acute Lymphoblastic Leukemia Bone Marrow, Grade Common	121665	1.02368966526754	0.0000000000000112753141164808	0.000000000000112611790024684
Acute Lymphoblastic Leukemia Bone Marrow, Grade Common	79990	-1.51911598855998	0.00000000000162268227442329	0.00000000000940345142723051
Acute Lymphoblastic Leukemia Bone Marrow, Grade Common	1645	-2.89574948885814	0.00000000000000000000235985131648763	0.00000000000000000017803123704815
Acute Lymphoblastic Leukemia Bone Marrow, Grade Common	1352	-1.49029356510085	0.0000000000000012780576306658	0.0000000000000166662509907713
Acute Lymphoblastic Leukemia Bone Marrow, Grade Common	5533	1.22424272548883	0.000000000687685921503575	0.00000000239153670156376
Acute Lymphoblastic Leukemia Bone Marrow, Grade Common	23788	-1.33384834707663	0.000000000000000677403039650505	0.00000000000000959680320113164
Acute Lymphoblastic Leukemia Bone Marrow, Grade Common	3687	1.88041173196615	0.00000000878221349250676	0.000000025434498190616
Acute Lymphoblastic Leukemia Bone Marrow, Grade Common	8698	3.47077514255659	0.0000000000000000000379198436728251	0.00000000000000000199273640019116
Acute Lymphoblastic Leukemia Bone Marrow, Grade Common	7036	-1.12052441438365	0.0000483149891028736	0.0000855811059147753
Acute Lymphoblastic Leukemia Bone Marrow, Grade Common	23641	-2.30775388967271	0.00000000000287551150980618	0.0000000000158352731912614
Acute Lymphoblastic Leukemia Bone Marrow, Grade Common	56951	-1.05341109371722	0.000000000000000776780788495008	0.0000000000000108546288137763
Acute Lymphoblastic Leukemia Bone Marrow, Grade Common	9143	-2.52421201972305	0.0000179938439546648	0.0000333791369905738
Acute Lymphoblastic Leukemia Bone Marrow, Grade Common	368	-1.76482902388946	0.0000000000000365230956714317	0.00000000000031717832448559
Acute Lymphoblastic Leukemia Bone Marrow, Grade Common	2181	-1.01567809571668	0.0000000358650667883811	0.000000095523657417527
Acute Lymphoblastic Leukemia Bone Marrow, Grade Common	1667	3.27529117617546	0.0000000000570524696627596	0.000000000240429821604851
Acute Lymphoblastic Leukemia Bone Marrow, Grade Common	8477	2.98874405055446	0.00000000000418179613212163	0.000000000022222794743604
Acute Lymphoblastic Leukemia Bone Marrow, Grade Common	221294	-1.78091667769528	0.00000000000357322383433715	0.0000000000193142564794918
Acute Lymphoblastic Leukemia Bone Marrow, Grade Common	7465	-1.26444108870458	0.00000000000506854795890048	0.0000000000264887098387587
Acute Lymphoblastic Leukemia Bone Marrow, Grade Common	3726	1.75385824876999	0.000000000000000515337727664833	0.00000000000000751069798028701
Acute Lymphoblastic Leukemia Bone Marrow, Grade Common	55153	-1.21482952058699	0.000000000000000207674699947297	0.0000000000000034698040560488
Acute Lymphoblastic Leukemia Bone Marrow, Grade Common	84934	-1.57722501805013	0.000000000000000468228303406603	0.00000000000000691212898798439
Acute Lymphoblastic Leukemia Bone Marrow, Grade Common	241	2.27387646227592	0.000000000000143246008449432	0.00000000000107539448467806
Acute Lymphoblastic Leukemia Bone Marrow, Grade Common	91703	1.03276890094076	0.000000130132024402154	0.000000318074638058693
Acute Lymphoblastic Leukemia Bone Marrow, Grade Common	9958	1.86012578273229	0.00000000614060828452135	0.0000000183145913351344
Acute Lymphoblastic Leukemia Bone Marrow, Grade Common	2949	1.02631057475821	0.00000449954548681921	0.00000900861459645325
Acute Lymphoblastic Leukemia Bone Marrow, Grade Common	54505	1.3534784682823	0.000000000000411438073376161	0.0000000000027333625004358
Acute Lymphoblastic Leukemia Bone Marrow, Grade Common	9016	1.28577705289974	0.000000000199920495282448	0.000000000763722376666128
Acute Lymphoblastic Leukemia Bone Marrow, Grade Common	25983	1.28000638496011	0.00000000000101728948756016	0.00000000000617758460668017
Acute Lymphoblastic Leukemia Bone Marrow, Grade Common	10912	1.87485192425395	0.0000100210165373137	0.0000192094217239822
Acute Lymphoblastic Leukemia Bone Marrow, Grade Common	80148	1.35645806969136	0.00000000000000248791655451623	0.0000000000000300529566511651
Acute Lymphoblastic Leukemia Bone Marrow, Grade Common	389125	2.08347519077159	0.0000000000000561635215684946	0.000000000000465392739034891
Acute Lymphoblastic Leukemia Bone Marrow, Grade Common	5317	-1.22496968228934	0.0000000149426491626236	0.0000000419328518376956
Acute Lymphoblastic Leukemia Bone Marrow, Grade Common	8324	-2.28809540932504	0.0000000000000016498454514396	0.0000000000000209156180580956
Acute Lymphoblastic Leukemia Bone Marrow, Grade Common	91351	1.06873692367346	0.0000000336822568538179	0.0000000899827748275903
Acute Lymphoblastic Leukemia Bone Marrow, Grade Common	116135	1.05632322623295	0.00000165012293213853	0.00000347339296414028
Acute Lymphoblastic Leukemia Bone Marrow, Grade Common	26049	-1.45289624878351	0.0000000187762992111851	0.0000000520144517684036
Acute Lymphoblastic Leukemia Bone Marrow, Grade Common	55062	-2.37184909641575	0.000000000000541717033886321	0.00000000000349134924827049
Acute Lymphoblastic Leukemia Bone Marrow, Grade Common	50618	1.08327770152892	0.000000103117616751452	0.000000256480043121482
Acute Lymphoblastic Leukemia Bone Marrow, Grade Common	160418	-1.5887095833641	0.00000000000000000000941485477644343	0.000000000000000000605051165167852
Acute Lymphoblastic Leukemia Bone Marrow, Grade Common	114990	-1.012178294385	0.000000000973029769806074	0.00000000329714716982786
Acute Lymphoblastic Leukemia Bone Marrow, Grade Common	23358	2.57025491076589	0.000000000000210253915114101	0.00000000000152356652572663
Acute Lymphoblastic Leukemia Bone Marrow, Grade Common	55156	-1.00818862325974	0.00000000116350718333107	0.00000000390066734826121
Acute Lymphoblastic Leukemia Bone Marrow, Grade Common	5293	2.51762272348185	0.00000000000000000000025105662496673	0.0000000000000000000268455940627468
Acute Lymphoblastic Leukemia Bone Marrow, Grade Common	6319	-3.62702071596787	0.0000000000000000105308715686763	0.000000000000000257451546083523
Acute Lymphoblastic Leukemia Bone Marrow, Grade Common	5865	-1.98521164613076	0.00000000000497752717114149	0.0000000000260684206233079
Acute Lymphoblastic Leukemia Bone Marrow, Grade Common	163175	1.0621876184881	0.000000237380557942549	0.000000557393301703176
Acute Lymphoblastic Leukemia Bone Marrow, Grade Common	11177	-1.25435612255536	0.0000062493947659066	0.0000123017140125426
Acute Lymphoblastic Leukemia Bone Marrow, Grade Common	79874	1.73363434470491	0.00000000000000962957620979696	0.0000000000000976215157888485
Acute Lymphoblastic Leukemia Bone Marrow, Grade Common	123811	-1.11912506128448	0.0000000000015587869540241	0.00000000000907594847236473
Acute Lymphoblastic Leukemia Bone Marrow, Grade Common	607	-1.71186048010174	0.0000000000000877246196183854	0.00000000000069150618426108
Acute Lymphoblastic Leukemia Bone Marrow, Grade Common	83860	1.51426037377648	0.0000000000940919515397042	0.000000000378863368724212
Acute Lymphoblastic Leukemia Bone Marrow, Grade Common	64333	2.03609704209526	0.000000000000000000469900115091184	0.0000000000000000181444237486742
Acute Lymphoblastic Leukemia Bone Marrow, Grade Common	83607	1.7589539506048	0.0000000000177365503934896	0.0000000000820874520845845
Acute Lymphoblastic Leukemia Bone Marrow, Grade Common	55088	1.26949067807249	0.0000000000000990540018848442	0.000000000000769466570411414
Acute Lymphoblastic Leukemia Bone Marrow, Grade Common	196743	1.08699563463738	0.00000000000223399640964758	0.0000000000125440428536239
Acute Lymphoblastic Leukemia Bone Marrow, Grade Common	80169	1.46789439024059	0.000000000000190807322955819	0.00000000000139249712189182
Acute Lymphoblastic Leukemia Bone Marrow, Grade Common	92345	1.02177115903711	0.000000000000910253024851787	0.00000000000559109962367754
Acute Lymphoblastic Leukemia Bone Marrow, Grade Common	92241	3.41865145490935	0.000000000000000001806106155071	0.0000000000000000572330572282567
Acute Lymphoblastic Leukemia Bone Marrow, Grade Common	445347	2.85686895346594	0.00000000000000044899338068909	0.00000000000000666820241827747
Acute Lymphoblastic Leukemia Bone Marrow, Grade Common	58495	1.1140380686069	0.00000000202864174843783	0.00000000651507118844083
Acute Lymphoblastic Leukemia Bone Marrow, Grade Common	3621	1.14390105433311	0.000000000000349315615510044	0.00000000000236278004616447
Acute Lymphoblastic Leukemia Bone Marrow, Grade Common	8660	1.24531246954117	0.00000000020566043229284	0.00000000078394492743492
Acute Lymphoblastic Leukemia Bone Marrow, Grade Common	2625	-2.25722412537559	0.00000000000473050090221745	0.0000000000248913006395242
Acute Lymphoblastic Leukemia Bone Marrow, Grade Common	3872	-3.14468495767057	0.00000000000000000482130111462548	0.000000000000000128885956101195
Acute Lymphoblastic Leukemia Bone Marrow, Grade Common	79170	-1.12425419044985	0.0000000000000126472865973479	0.00000000000012441894663007
Acute Lymphoblastic Leukemia Bone Marrow, Grade Common	7167	-2.22864635718751	0.00000000000000000266791889942952	0.0000000000000000788639391978
Acute Lymphoblastic Leukemia Bone Marrow, Grade Common	10161	2.09440790146994	0.0000000000374370698543933	0.000000000162672667137624
Acute Lymphoblastic Leukemia Bone Marrow, Grade Common	3613	-2.75170608126488	0.000000000000000384652538482378	0.00000000000000585561608597156
Acute Lymphoblastic Leukemia Bone Marrow, Grade Common	8045	-4.35921257244963	0.00000000000000000000000912325051461002	0.00000000000000000000153683029559122
Acute Lymphoblastic Leukemia Bone Marrow, Grade Common	3458	1.02562913764096	0.00000000143439266327534	0.00000000472591625417513
Acute Lymphoblastic Leukemia Bone Marrow, Grade Common	1669	2.2739510323092	0.000000000159265389586445	0.000000000617624249682911
Acute Lymphoblastic Leukemia Bone Marrow, Grade Common	11006	1.13273082670581	0.000000000000156345637524634	0.00000000000116308669367237
Acute Lymphoblastic Leukemia Bone Marrow, Grade Common	8479	-1.31353802147919	0.0000000000391940220532918	0.000000000169647620270795
Acute Lymphoblastic Leukemia Bone Marrow, Grade Common	6663	-3.40134162470448	0.0000000000000000000000832330714295494	0.0000000000000000000110055599932169
Acute Lymphoblastic Leukemia Bone Marrow, Grade Common	64714	-1.42505260837813	0.000000216889177496188	0.000000512704001474553
Acute Lymphoblastic Leukemia Bone Marrow, Grade Common	8402	-1.94367565190036	0.0000000936458184386024	0.000000234295550221667
Acute Lymphoblastic Leukemia Bone Marrow, Grade Common	5351	-4.07345025958803	0.0000000000000000000000000488231133452048	0.0000000000000000000000207026836139994
Acute Lymphoblastic Leukemia Bone Marrow, Grade Common	10589	-1.00584967955663	0.000000017391807887029	0.0000000484410105519355
Acute Lymphoblastic Leukemia Bone Marrow, Grade Common	23532	-3.14102961506521	0.0000000000159166929793576	0.0000000000743928443812847
Acute Lymphoblastic Leukemia Bone Marrow, Grade Common	7515	-1.23568261954848	0.0000000000000000628549953105856	0.0000000000000012095897923854
Acute Lymphoblastic Leukemia Bone Marrow, Grade Common	1337	-1.15131108818551	0.000000102533660788784	0.000000255182438113678
Acute Lymphoblastic Leukemia Bone Marrow, Grade Common	2162	2.0511659060002	0.00000000000103351918050619	0.00000000000626376804469425
Acute Lymphoblastic Leukemia Bone Marrow, Grade Common	725	-3.620965913343	0.0000000000000000133774482917952	0.000000000000000314536293774771
Acute Lymphoblastic Leukemia Bone Marrow, Grade Common	857	-5.71424321025575	0.00000000000000000000000146965317723886	0.000000000000000000000368144806675134
Acute Lymphoblastic Leukemia Bone Marrow, Grade Common	57142	-1.34531632154833	0.00000000000000310836757099041	0.0000000000000365077325887957
Acute Lymphoblastic Leukemia Bone Marrow, Grade Common	6183	-1.30148193331308	0.000000000000426788908592255	0.00000000000282162538116073
Acute Lymphoblastic Leukemia Bone Marrow, Grade Common	3119	3.99481684825925	0.00000000000000000000444955371546127	0.000000000000000000307721359122932
Acute Lymphoblastic Leukemia Bone Marrow, Grade Common	3692	-1.28663028292414	0.00000000000144471970999076	0.00000000000846793054039868
Acute Lymphoblastic Leukemia Bone Marrow, Grade Common	5345	-2.66106806389243	0.000000000000000000000526547261819844	0.0000000000000000000505855599890517
Acute Lymphoblastic Leukemia Bone Marrow, Grade Common	10142	1.23257542933635	0.00000000661589590496491	0.0000000196250722714507
Acute Lymphoblastic Leukemia Bone Marrow, Grade Common	276	2.21030434943784	0.0000000000146396482121923	0.0000000000689482014804017
Acute Lymphoblastic Leukemia Bone Marrow, Grade Common	4061	-1.78534274450726	0.000000000000333445666598608	0.00000000000226893913044876
Acute Lymphoblastic Leukemia Bone Marrow, Grade Common	3660	-1.13121353602614	0.0000000046436938774022	0.0000000140891940810301
Acute Lymphoblastic Leukemia Bone Marrow, Grade Common	3620	-1.69037177769817	0.0000000000103607984877584	0.0000000000503583948632272
Acute Lymphoblastic Leukemia Bone Marrow, Grade Common	10280	-3.06356567859009	0.000000000000000000000157380567349323	0.0000000000000000000182576305348549
Acute Lymphoblastic Leukemia Bone Marrow, Grade Common	29902	-1.60182921439699	0.00000000000313948279175793	0.0000000000171659492620041
Acute Lymphoblastic Leukemia Bone Marrow, Grade Common	5450	2.02511213817313	0.0000000000000000406215404497137	0.000000000000000833928352103721
Acute Lymphoblastic Leukemia Bone Marrow, Grade Common	9560	3.3654065497696	0.00000000000000000181049518271057	0.0000000000000000572330572282567
Acute Lymphoblastic Leukemia Bone Marrow, Grade Common	5645	1.67899400737561	0.000000462278755295209	0.00000104228856873216
Acute Lymphoblastic Leukemia Bone Marrow, Grade Common	57111	-3.10647090465522	0.00000000000000000000556426099326853	0.000000000000000000378031588034382
Acute Lymphoblastic Leukemia Bone Marrow, Grade Common	25977	1.10209942999004	0.000000000818074815074507	0.00000000280923373386518
Acute Lymphoblastic Leukemia Bone Marrow, Grade Common	51447	-1.2345470547306	0.00000000728120576581074	0.0000000213896290736203
Acute Lymphoblastic Leukemia Bone Marrow, Grade Common	25923	-1.97570435424841	0.000000000000000717507221973098	0.0000000000000101183329227101
Acute Lymphoblastic Leukemia Bone Marrow, Grade Common	2124	1.45466860563755	0.000000000130773059979038	0.000000000514268090362082
Acute Lymphoblastic Leukemia Bone Marrow, Grade Common	55422	1.5374184587757	0.0000000000222698010936721	0.000000000101201679249403
Acute Lymphoblastic Leukemia Bone Marrow, Grade Common	1789	-2.28209155198977	0.0000000000000000000218355934043628	0.00000000000000000125473033688528
Acute Lymphoblastic Leukemia Bone Marrow, Grade Common	10613	-1.91311226485987	0.0000000000000000598609631791366	0.00000000000000116105719907546
Acute Lymphoblastic Leukemia Bone Marrow, Grade Common	123016	-1.12479046383744	0.000000000000440856645099425	0.00000000000289765732517165
Acute Lymphoblastic Leukemia Bone Marrow, Grade Common	8915	1.05220546537998	0.000000000275795027974879	0.0000000010308363097286
Acute Lymphoblastic Leukemia Bone Marrow, Grade Common	10044	3.23142123138927	0.0000000000000000000249856136723409	0.00000000000000000141588982179159
Acute Lymphoblastic Leukemia Bone Marrow, Grade Common	79624	-2.28189312733709	0.000000000000000000000204662888549593	0.0000000000000000000226202031605613
Acute Lymphoblastic Leukemia Bone Marrow, Grade Common	80320	-1.15162117027246	0.00000000000000196356336456419	0.0000000000000243406640060946
Acute Lymphoblastic Leukemia Bone Marrow, Grade Common	79158	1.02275999244854	0.000000244960453365441	0.000000573942555893441
Acute Lymphoblastic Leukemia Bone Marrow, Grade Common	157	1.59103601888673	0.00000000000000216880661898054	0.0000000000000265371293468694
Acute Lymphoblastic Leukemia Bone Marrow, Grade Common	54969	-1.71873550820445	0.00000000000682928088652066	0.000000000034592551633522
Acute Lymphoblastic Leukemia Bone Marrow, Grade Common	56650	1.15807639102522	0.0000000436580557775122	0.00000011459191289137
Acute Lymphoblastic Leukemia Bone Marrow, Grade Common	55808	-1.10272355880188	0.000000000293020261521803	0.00000000108860125556907
Acute Lymphoblastic Leukemia Bone Marrow, Grade Common	85378	1.2660787593579	0.00000000000582464306452593	0.0000000000299939848259947
Acute Lymphoblastic Leukemia Bone Marrow, Grade Common	8745	-2.48973815677155	0.0000000000000000526559498684814	0.0000000000000010426895580237
Acute Lymphoblastic Leukemia Bone Marrow, Grade Common	3904	1.09969774306138	0.00000000000762910224151007	0.0000000000380588520340159
Acute Lymphoblastic Leukemia Bone Marrow, Grade Common	80829	1.93483468046638	0.00000000000000445779187643594	0.0000000000000495637131144058
Acute Lymphoblastic Leukemia Bone Marrow, Grade Common	80856	-1.13444470148797	0.000000000620778837371892	0.00000000218106210376062
Acute Lymphoblastic Leukemia Bone Marrow, Grade Common	83695	-1.750553802667	0.00000000000000000416015803652079	0.000000000000000116003318310876
Acute Lymphoblastic Leukemia Bone Marrow, Grade Common	57335	-1.27313059434658	0.0000000000167896180907233	0.0000000000780869643198277
Acute Lymphoblastic Leukemia Bone Marrow, Grade Common	23275	1.51527252052654	0.0000000000000425565201233253	0.000000000000362157458793448
Acute Lymphoblastic Leukemia Bone Marrow, Grade Common	284257	-1.0792994054407	0.000000000420652814608028	0.00000000151916818244785
Acute Lymphoblastic Leukemia Bone Marrow, Grade Common	124245	-1.71063041307904	0.000000000000904625828423546	0.00000000000557044757742832
Acute Lymphoblastic Leukemia Bone Marrow, Grade Common	79695	-2.58113959998705	0.000000000000000371847854333675	0.00000000000000568732968251393
Acute Lymphoblastic Leukemia Bone Marrow, Grade Common	10486	-3.21115179132188	0.000000000000452692010346758	0.00000000000296544801990234
Acute Lymphoblastic Leukemia Bone Marrow, Grade Common	116113	2.07994222503121	0.0000000000042959626599983	0.0000000000227704538060341
Acute Lymphoblastic Leukemia Bone Marrow, Grade Common	440456	1.74338362929731	0.0000000000000337308360743578	0.000000000000295643685820654
Acute Lymphoblastic Leukemia Bone Marrow, Grade Common	93	-1.72127333139741	0.0000000000000527162800196292	0.000000000000438897830332688
Acute Lymphoblastic Leukemia Bone Marrow, Grade Common	79754	-1.07025332975546	0.0000000281609332729384	0.0000000760252462035836
Acute Lymphoblastic Leukemia Bone Marrow, Grade Common	5265	-1.48385095423713	0.000000000000000891571603753658	0.0000000000000122635973281418
Acute Lymphoblastic Leukemia Bone Marrow, Grade Common	10248	-1.53137077561383	0.0000000000143556719838344	0.0000000000679229312755719
Acute Lymphoblastic Leukemia Bone Marrow, Grade Common	55876	1.32102290130791	0.0000000154853740744253	0.0000000433964551032834
Acute Lymphoblastic Leukemia Bone Marrow, Grade Common	84283	-1.20898553442713	0.000000000939823778216673	0.00000000319961600241706
Acute Lymphoblastic Leukemia Bone Marrow, Grade Common	28992	-1.22240835868735	0.0000000022746690454228	0.00000000724652985791817
Acute Lymphoblastic Leukemia Bone Marrow, Grade Common	11194	-1.03158196382305	0.00000000000321132304040068	0.0000000000175120352229744
Acute Lymphoblastic Leukemia Bone Marrow, Grade Common	25788	-2.85730172580923	0.000000000000000000909358338454658	0.000000000000000031768123545389
Acute Lymphoblastic Leukemia Bone Marrow, Grade Common	497634	1.89731075585249	0.00000000000000000321898234873969	0.000000000000000092702168483494
Acute Lymphoblastic Leukemia Bone Marrow, Grade Common	55283	1.02582202155479	0.000000000000000672221249564944	0.0000000000000095343768234142
Acute Lymphoblastic Leukemia Bone Marrow, Grade Common	54704	1.0226718148587	0.000000000000992357850329099	0.00000000000604409335586772
Acute Lymphoblastic Leukemia Bone Marrow, Grade Common	6285	-1.54791586572672	0.00000000000000000491930859640694	0.000000000000000130936661926442
Acute Lymphoblastic Leukemia Bone Marrow, Grade Common	5236	-1.05039998128101	0.00000000212301186262633	0.00000000679861376945727
Acute Lymphoblastic Leukemia Bone Marrow, Grade Common	2033	1.34909529344387	0.00000000394014165789572	0.0000000120737408340752
Acute Lymphoblastic Leukemia Bone Marrow, Grade Common	4998	-1.03153268264766	0.0000000193966031085615	0.0000000535759273194026
Acute Lymphoblastic Leukemia Bone Marrow, Grade Common	4242	1.94113309293309	0.00000000000000030602938894244	0.0000000000000048481213220124
Acute Lymphoblastic Leukemia Bone Marrow, Grade Common	21	-1.89817439305784	0.0000000000000266132451007113	0.0000000000002401049706555
Acute Lymphoblastic Leukemia Bone Marrow, Grade Common	1213	-1.34036897731996	0.000000251334594992812	0.00000058802540232622
Acute Lymphoblastic Leukemia Bone Marrow, Grade Common	571	1.17960068826575	0.00000000000548209332502197	0.0000000000284324342546585
Acute Lymphoblastic Leukemia Bone Marrow, Grade Common	7222	-1.38730509962493	0.00000240134249460543	0.00000496124137368329
Acute Lymphoblastic Leukemia Bone Marrow, Grade Common	6434	1.01397219132889	0.00000000000639082905722217	0.0000000000326362229720353
Acute Lymphoblastic Leukemia Bone Marrow, Grade Common	1666	-1.10664264622001	0.000000240770345531471	0.000000564490550810391
Acute Lymphoblastic Leukemia Bone Marrow, Grade Common	10857	-1.23169001737171	0.00000074225791595867	0.00000163488189012068
Acute Lymphoblastic Leukemia Bone Marrow, Grade Common	4234	-1.23279406537871	0.00000991298597220324	0.0000190112271522432
Acute Lymphoblastic Leukemia Bone Marrow, Grade Common	10548	-2.37398965253578	0.00000000000000000000000412615417310695	0.000000000000000000000780604890256865
Acute Lymphoblastic Leukemia Bone Marrow, Grade Common	64943	-1.48678337883872	0.000000000547426399435772	0.0000000019416505433694
Acute Lymphoblastic Leukemia Bone Marrow, Grade Common	7461	1.57372527253192	0.0000000000323401424526524	0.000000000142812089222146
Acute Lymphoblastic Leukemia Bone Marrow, Grade Common	4212	-1.23620696043592	0.0000120227709974433	0.0000228189558505264
Acute Lymphoblastic Leukemia Bone Marrow, Grade Common	285	1.54349992753684	0.0000000140957800903829	0.0000000396649445701232
Acute Lymphoblastic Leukemia Bone Marrow, Grade Common	9628	2.03522807596572	0.00000000000000118086002537172	0.0000000000000156243787771277
Acute Lymphoblastic Leukemia Bone Marrow, Grade Common	645	-1.28733928729443	0.00000125560553726817	0.00000268478200170174
Acute Lymphoblastic Leukemia Bone Marrow, Grade Common	6559	-2.01779760028942	0.00000000000119308279663966	0.00000000000710476472168421
Acute Lymphoblastic Leukemia Bone Marrow, Grade Common	10089	1.21826286632818	0.0000000000367268448425906	0.00000000015992564129934
Acute Lymphoblastic Leukemia Bone Marrow, Grade Common	11167	-5.52748342361114	0.00000000000000000000000000000369113895613195	0.00000000000000000000000000637595995077423
Acute Lymphoblastic Leukemia Bone Marrow, Grade Common	805	-1.65316257734267	0.0000000000762646839560801	0.000000000313130824243044
Acute Lymphoblastic Leukemia Bone Marrow, Grade Common	1524	-2.44057898581014	0.00000000000000000842498557891881	0.000000000000000210573267609684
Acute Lymphoblastic Leukemia Bone Marrow, Grade Common	4131	-1.01633686888599	0.0000000000242770047245635	0.000000000109553881503837
Acute Lymphoblastic Leukemia Bone Marrow, Grade Common	9183	-1.59381559464165	0.00000000000000184654764607636	0.0000000000000230527882272091
Acute Lymphoblastic Leukemia Bone Marrow, Grade Common	2034	-2.54959862552283	0.000000000000000837731697714626	0.0000000000000116139646976288
Acute Lymphoblastic Leukemia Bone Marrow, Grade Common	10270	1.94847956110249	0.00000000000000381662367934483	0.0000000000000433361231624224
Acute Lymphoblastic Leukemia Bone Marrow, Grade Common	55312	-1.26655338469415	0.000000000000793920817042475	0.00000000000495575852140676
Acute Lymphoblastic Leukemia Bone Marrow, Grade Common	23327	-1.77885544742587	0.00000000000000070295989268037	0.00000000000000993597448309254
Acute Lymphoblastic Leukemia Bone Marrow, Grade Common	3848	2.73894739453406	0.00000000118207594366164	0.00000000395644743582124
Acute Lymphoblastic Leukemia Bone Marrow, Grade Common	3547	-4.15662164201608	0.000000000000000139829964447172	0.00000000000000243209204074522
Acute Lymphoblastic Leukemia Bone Marrow, Grade Common	4616	2.46700557672622	0.00000004124633021711	0.000000108679263483994
Acute Lymphoblastic Leukemia Bone Marrow, Grade Common	7267	1.60794220786901	0.000000000000393823069418067	0.00000000000262769521683883
Acute Lymphoblastic Leukemia Bone Marrow, Grade Common	8985	-2.39935263370697	0.0000000000000000885730753007213	0.00000000000000164033600447736
Acute Lymphoblastic Leukemia Bone Marrow, Grade Common	5966	1.54432076189991	0.0000000000582738648273151	0.000000000245408806774484
Acute Lymphoblastic Leukemia Bone Marrow, Grade Common	79714	-2.03157317947126	0.00000000584440998511575	0.0000000174905596463783
Acute Lymphoblastic Leukemia Bone Marrow, Grade Common	23478	-1.58935497067938	0.00000000000326858264071505	0.0000000000177868839627675
Acute Lymphoblastic Leukemia Bone Marrow, Grade Common	84168	-2.10613542468722	0.00000000000318443294124424	0.0000000000173885310295206
Acute Lymphoblastic Leukemia Bone Marrow, Grade Common	3048	-1.15279335281584	0.000154085429199668	0.000257759287562008
Acute Lymphoblastic Leukemia Bone Marrow, Grade Common	197135	2.9885730101237	0.000000000000000000219037145538065	0.00000000000000000928793027131581
Acute Lymphoblastic Leukemia Bone Marrow, Grade Common	81562	-1.36127266635758	0.000000000000245970392535684	0.00000000000173633634730844
Acute Lymphoblastic Leukemia Bone Marrow, Grade Common	25847	-1.62975721684681	0.0000000000000097301881241074	0.000000000000098560233411984
Acute Lymphoblastic Leukemia Bone Marrow, Grade Common	10017	1.05738594665955	0.00000000000501331888627473	0.0000000000262223659483285
Acute Lymphoblastic Leukemia Bone Marrow, Grade Common	54442	-1.28377329414753	0.00000000258661585625655	0.00000000816116793200751
Acute Lymphoblastic Leukemia Bone Marrow, Grade Common	10642	1.94407471253364	0.00000000158220106182888	0.0000000051649393303185
Acute Lymphoblastic Leukemia Bone Marrow, Grade Common	23228	2.08300747338313	0.0000000000000000241691300690038	0.000000000000000528839488360391
Acute Lymphoblastic Leukemia Bone Marrow, Grade Common	85027	2.97897970606104	0.0000000000000533603972104324	0.000000000000443659773155299
Acute Lymphoblastic Leukemia Bone Marrow, Grade Common	196883	2.14752174812447	0.000000000000000050079988500573	0.00000000000000099810959253087
Acute Lymphoblastic Leukemia Bone Marrow, Grade Common	56920	-1.36205301037937	0.0000000000000193754439575633	0.000000000000180773774162486
Acute Lymphoblastic Leukemia Bone Marrow, Grade Common	6591	-3.45810736137555	0.0000000000000000000731208615167984	0.00000000000000000350244516702115
Acute Lymphoblastic Leukemia Bone Marrow, Grade Common	8607	-2.1638209151668	0.00000000000000195002174491998	0.0000000000000242216337346273
Acute Lymphoblastic Leukemia Bone Marrow, Grade Common	64757	-2.31548274557414	0.000000000000000000688979147074149	0.0000000000000000251405832984297
Acute Lymphoblastic Leukemia Bone Marrow, Grade Common	5570	-1.31639739033466	0.0000000113650510160656	0.0000000323734149512528
Acute Lymphoblastic Leukemia Bone Marrow, Grade Common	683	1.02995219741337	0.00000000174175953343028	0.00000000565428114640764
Acute Lymphoblastic Leukemia Bone Marrow, Grade Common	51104	2.1957567126194	0.0000000000000005528083833978	0.00000000000000797873789981542
Acute Lymphoblastic Leukemia Bone Marrow, Grade Common	57674	1.14187659647767	0.000000000184700027888518	0.000000000708660294210642
Acute Lymphoblastic Leukemia Bone Marrow, Grade Common	78995	1.04932679673717	0.00000000000240074570623527	0.0000000000133947232076112
Acute Lymphoblastic Leukemia Bone Marrow, Grade Common	8737	1.790486851395	0.000000000000729553305546097	0.00000000000458421921221275
Acute Lymphoblastic Leukemia Bone Marrow, Grade Common	57507	1.25939370187122	0.00000000000104179986017995	0.00000000000631084378356298
Acute Lymphoblastic Leukemia Bone Marrow, Grade Common	245802	1.24035528030013	0.000000000544902411533627	0.00000000193437210006611
Acute Lymphoblastic Leukemia Bone Marrow, Grade Common	131118	-1.14965476803219	0.00000000128003028361024	0.00000000425649875542322
Acute Lymphoblastic Leukemia Bone Marrow, Grade Common	9747	-1.22720675854803	0.000000000000219795529703995	0.00000000000157474163112561
Acute Lymphoblastic Leukemia Bone Marrow, Grade Common	538	-1.51124061455823	0.00000000000000486345587822747	0.0000000000000534936645210762
Acute Lymphoblastic Leukemia Bone Marrow, Grade Common	57519	1.4130239233561	0.000000000353576604169934	0.00000000129248855573058
Acute Lymphoblastic Leukemia Bone Marrow, Grade Common	731789	1.69492194781151	0.00000000000000118164367428875	0.0000000000000156243787771277
Acute Lymphoblastic Leukemia Bone Marrow, Grade Common	60468	2.62701836301814	0.0000000000137305232721364	0.000000000065115404811979
Acute Lymphoblastic Leukemia Bone Marrow, Grade Common	153364	-1.69030924133191	0.000000000000000000290029104233241	0.0000000000000000119280531597196
Acute Lymphoblastic Leukemia Bone Marrow, Grade Common	1373	-2.23199037862537	0.000000122986620465203	0.000000301869555261596
Acute Lymphoblastic Leukemia Bone Marrow, Grade Common	55565	1.29360171800588	0.000000000000380165583970735	0.0000000000025448536668961
Acute Lymphoblastic Leukemia Bone Marrow, Grade Common	255426	-1.09849332453463	0.0000000000000000286800581598789	0.000000000000000614422779080193
Acute Lymphoblastic Leukemia Bone Marrow, Grade Common	23097	1.13960085492358	0.000000000000000177714716519817	0.00000000000000302262499176237
Acute Lymphoblastic Leukemia Bone Marrow, Grade Common	54210	2.01216966135684	0.000000000197091441831302	0.000000000754086328624619
Acute Lymphoblastic Leukemia Bone Marrow, Grade Common	26228	2.12063627612111	0.00000000000413629737558451	0.0000000000220286049491394
Acute Lymphoblastic Leukemia Bone Marrow, Grade Common	165100	1.07579786031885	0.000000000270314306694648	0.00000000101158095843703
Acute Lymphoblastic Leukemia Bone Marrow, Grade Common	9147	1.40855937817343	0.000000000000891477144968913	0.00000000000549498468756026
Acute Lymphoblastic Leukemia Bone Marrow, Grade Common	153546	1.29102046720018	0.0000000000000401428293421568	0.000000000000342803036403127
Acute Lymphoblastic Leukemia Bone Marrow, Grade Common	10110	1.0656542825235	0.000000000520778963746135	0.00000000185569948339212
Acute Lymphoblastic Leukemia Bone Marrow, Grade Common	283888	1.12704520544747	0.00000000146751706265411	0.00000000481634008859223
Acute Lymphoblastic Leukemia Bone Marrow, Grade Common	348158	1.32446096013809	0.000000000268757334395475	0.0000000010063669126252
Acute Lymphoblastic Leukemia Bone Marrow, Grade Common	29089	-1.0918074778317	0.000000186427033030404	0.000000445317254307475
Acute Lymphoblastic Leukemia Bone Marrow, Grade Common	9588	-1.85702137322082	0.000000178209787529876	0.000000426683363951496
Acute Lymphoblastic Leukemia Bone Marrow, Grade Common	8452	1.07302726700739	0.0000000115408226216679	0.0000000328208824649978
Acute Lymphoblastic Leukemia Bone Marrow, Grade Common	5052	-1.29153577857044	0.000000540925466196375	0.00000121117269807298
Acute Lymphoblastic Leukemia Bone Marrow, Grade Common	6509	-1.53025344111583	0.000000000278064503721953	0.00000000103837206263858
Acute Lymphoblastic Leukemia Bone Marrow, Grade Common	9963	1.89259971875909	0.00000000000173771685729313	0.00000000000999939363319308
Acute Lymphoblastic Leukemia Bone Marrow, Grade Common	7200	1.27740098874685	0.00000540660836904403	0.0000107233972764733
Acute Lymphoblastic Leukemia Bone Marrow, Grade Common	5831	-3.30773555698639	0.00000000000000000084925019369263	0.000000000000000030095762627776
Acute Lymphoblastic Leukemia Bone Marrow, Grade Common	5176	-1.88160265998064	0.0000000000193541272931311	0.0000000000887719893038541
Acute Lymphoblastic Leukemia Bone Marrow, Grade Common	6624	-2.31038214840121	0.000000000000000311731053063888	0.00000000000000490199074108265
Acute Lymphoblastic Leukemia Bone Marrow, Grade Common	5328	-1.57869161016117	0.0000000000000344907477265211	0.000000000000301175638656624
Acute Lymphoblastic Leukemia Bone Marrow, Grade Common	5790	1.47654136150798	0.00107443681731074	0.00163075160978402
Acute Lymphoblastic Leukemia Bone Marrow, Grade Common	1025	1.00430942636956	0.0000000166030583733977	0.0000000463280709819995
Acute Lymphoblastic Leukemia Bone Marrow, Grade Common	10598	-1.0380157025462	0.000000000000231755808263211	0.00000000000164734171919809
Acute Lymphoblastic Leukemia Bone Marrow, Grade Common	8363	1.58772160233749	0.0000000000424578313806887	0.000000000182617681877694
Acute Lymphoblastic Leukemia Bone Marrow, Grade Common	4852	3.95826001196639	0.000000000000000220833267303446	0.00000000000000365489460031019
Acute Lymphoblastic Leukemia Bone Marrow, Grade Common	4594	-1.05563663408809	0.0000000000000668092419648074	0.000000000000541842698440127
Acute Lymphoblastic Leukemia Bone Marrow, Grade Common	4718	-1.91481526716584	0.0000000000000343653798809674	0.00000000000030034902373579
Acute Lymphoblastic Leukemia Bone Marrow, Grade Common	9826	-2.04399981728964	0.00000000000000000139035199737868	0.0000000000000000451112361788012
Acute Lymphoblastic Leukemia Bone Marrow, Grade Common	23142	-1.11794819480637	0.0000000183999532854309	0.0000000510293697679169
Acute Lymphoblastic Leukemia Bone Marrow, Grade Common	642969	-2.18069629398264	0.00000000000000000749902586197246	0.000000000000000190354224781977
Acute Lymphoblastic Leukemia Bone Marrow, Grade Common	5005	-3.17205734464038	0.00000000000000000000186193625500733	0.000000000000000000148676819011851
Acute Lymphoblastic Leukemia Bone Marrow, Grade Common	933	1.16277180668993	0.000430625208619467	0.000684779282347548
Acute Lymphoblastic Leukemia Bone Marrow, Grade Common	8815	-1.88368130755754	0.00000000000000104592100405053	0.0000000000000141407297303723
Acute Lymphoblastic Leukemia Bone Marrow, Grade Common	5095	2.21430743544577	0.00000000000000000000881172267723421	0.000000000000000000571728335943752
Acute Lymphoblastic Leukemia Bone Marrow, Grade Common	3535	-2.9082923167845	0.00000000000000323400397386085	0.0000000000000376596087751581
Acute Lymphoblastic Leukemia Bone Marrow, Grade Common	56521	-1.19413031756753	0.000000000480999662821242	0.00000000171943396910256
Acute Lymphoblastic Leukemia Bone Marrow, Grade Common	4715	-1.31219932350418	0.00000164737117774483	0.00000346819437985417
Acute Lymphoblastic Leukemia Bone Marrow, Grade Common	115416	-1.47558624845655	0.0000000000000573284050411581	0.000000000000474725519724661
Acute Lymphoblastic Leukemia Bone Marrow, Grade Common	51338	-2.07849047360469	0.0000000000000481533389231282	0.00000000000040529884239405
Acute Lymphoblastic Leukemia Bone Marrow, Grade Common	10591	-1.81465592075744	0.0000000000000331622630930064	0.000000000000291908625092842
Acute Lymphoblastic Leukemia Bone Marrow, Grade Common	10897	-2.02965834756191	0.00000000000000845371321297651	0.0000000000000869918923681775
Acute Lymphoblastic Leukemia Bone Marrow, Grade Common	10755	-2.07286094979171	0.00000000000000692127909858977	0.0000000000000727444180131268
Acute Lymphoblastic Leukemia Bone Marrow, Grade Common	752	2.62887976197381	0.0000000000000000000412182353722636	0.00000000000000000214771457785053
Acute Lymphoblastic Leukemia Bone Marrow, Grade Common	23576	-4.28792939477707	0.00000000000000000108171951394999	0.0000000000000000369497357306752
Acute Lymphoblastic Leukemia Bone Marrow, Grade Common	23682	-2.61602370936861	0.0000000000000000228056698279082	0.000000000000000503485317547194
Acute Lymphoblastic Leukemia Bone Marrow, Grade Common	26225	-1.0092537786303	0.000000000140770230576298	0.000000000550764086985919
Acute Lymphoblastic Leukemia Bone Marrow, Grade Common	1716	-1.48136713792176	0.00000000000000108948198063283	0.0000000000000146099890030991
Acute Lymphoblastic Leukemia Bone Marrow, Grade Common	9627	-1.17157968577622	0.00000000194058419499596	0.00000000625186372697545
Acute Lymphoblastic Leukemia Bone Marrow, Grade Common	11099	1.29308145541004	0.00000000397209168754174	0.0000000121655819381571
Acute Lymphoblastic Leukemia Bone Marrow, Grade Common	23464	-1.14441427597663	0.0000000545072743861439	0.000000141051336937376
Acute Lymphoblastic Leukemia Bone Marrow, Grade Common	64772	1.0928810634608	0.00000000373852364370962	0.0000000114874126053716
Acute Lymphoblastic Leukemia Bone Marrow, Grade Common	60526	-2.3360887598364	0.0000000000000000466630357690062	0.000000000000000939141327089147
Acute Lymphoblastic Leukemia Bone Marrow, Grade Common	27102	-1.46492494690881	0.00000000000000000538585008375176	0.00000000000000014151666341858
Acute Lymphoblastic Leukemia Bone Marrow, Grade Common	192683	-1.75108814954404	0.0000000000122665339608053	0.0000000000586475770280028
Acute Lymphoblastic Leukemia Bone Marrow, Grade Common	84897	1.78950167661584	0.000000000000345467681627349	0.00000000000233932603577726
Acute Lymphoblastic Leukemia Bone Marrow, Grade Common	93099	-2.55130282745398	0.0000000000000000000395406214547642	0.00000000000000000206906817884781
Acute Lymphoblastic Leukemia Bone Marrow, Grade Common	84951	-1.19997670890239	0.00000000000000487009969572127	0.0000000000000535188703827386
Acute Lymphoblastic Leukemia Bone Marrow, Grade Common	80222	-1.54341392392576	0.0000000000000000670314583707274	0.00000000000000128193754834344
Acute Lymphoblastic Leukemia Bone Marrow, Grade Common	8398	1.24852334954268	0.00000000190759573708984	0.00000000615526234032898
Acute Lymphoblastic Leukemia Bone Marrow, Grade Common	64780	3.25917643975384	0.000000000000000082508759330225	0.00000000000000153496250148832
Acute Lymphoblastic Leukemia Bone Marrow, Grade Common	55190	-1.83659957470232	0.0000000541616176273949	0.000000140215876202963
Acute Lymphoblastic Leukemia Bone Marrow, Grade Common	55824	3.5434152683216	0.00000000000000000072164501456569	0.0000000000000000261771939354404
Acute Lymphoblastic Leukemia Bone Marrow, Grade Common	219539	1.14670706084119	0.00000000358208607629437	0.0000000110398276892711
Acute Lymphoblastic Leukemia Bone Marrow, Grade Common	89849	1.84319806834647	0.000000000198642787542063	0.000000000759313135966662
Acute Lymphoblastic Leukemia Bone Marrow, Grade Common	883	-1.72031009988514	0.000000000000302148214629414	0.00000000000208152190212767
Acute Lymphoblastic Leukemia Bone Marrow, Grade Common	10077	2.34586018951533	0.00000000338823772076226	0.0000000104897178379188
Acute Lymphoblastic Leukemia Bone Marrow, Grade Common	22850	1.27493547126752	0.0000000503983818173877	0.00000013108056286134
Acute Lymphoblastic Leukemia Bone Marrow, Grade Common	57492	1.1574881751215	0.000000000457248640155223	0.00000000163881857417335
Acute Lymphoblastic Leukemia Bone Marrow, Grade Common	55023	1.98311563022729	0.00000000184015724029667	0.00000000595327902760542
Acute Lymphoblastic Leukemia Bone Marrow, Grade Common	29761	1.24430148830136	0.00000228136835655886	0.00000472766880360706
Acute Lymphoblastic Leukemia Bone Marrow, Grade Common	79731	-1.38535121715781	0.000000000021029069907009	0.0000000000960603538805682
Acute Lymphoblastic Leukemia Bone Marrow, Grade Common	92747	1.09313009498653	0.0000000000870641735247628	0.000000000352296196720635
Acute Lymphoblastic Leukemia Bone Marrow, Grade Common	57556	1.02451676158981	0.0000000015135923121683	0.00000000495808328788853
Acute Lymphoblastic Leukemia Bone Marrow, Grade Common	3433	1.43502395090841	0.000000000941552460967145	0.00000000320372734159186
Acute Lymphoblastic Leukemia Bone Marrow, Grade Common	390927	1.05084092509916	0.000000047544132401224	0.000000124076866752515
Acute Lymphoblastic Leukemia Bone Marrow, Grade Common	80210	-1.78526120838316	0.0000000000000116971274706976	0.00000000000011609328208811
Acute Lymphoblastic Leukemia Bone Marrow, Grade Common	3597	-1.8024405228711	0.000000000070118437126225	0.000000000290025705126535
Acute Lymphoblastic Leukemia Bone Marrow, Grade Common	10859	1.56507484828557	0.000000000169420017247625	0.000000000653910217229767
Acute Lymphoblastic Leukemia Bone Marrow, Grade Common	2674	-2.90322901035051	0.00000000000171484179074518	0.0000000000098785318980805
Acute Lymphoblastic Leukemia Bone Marrow, Grade Common	9695	1.92632919090173	0.000000000000000575440795411972	0.0000000000000082665834826881
Acute Lymphoblastic Leukemia Bone Marrow, Grade Common	10240	-1.06430611644964	0.0000000000346123611541833	0.000000000151630995765227
Acute Lymphoblastic Leukemia Bone Marrow, Grade Common	2018	-1.67863285579783	0.000000000000919113268579997	0.00000000000563644955438029
Acute Lymphoblastic Leukemia Bone Marrow, Grade Common	2108	-2.09458690486869	0.0000000000000162508245996597	0.000000000000154791936562367
Acute Lymphoblastic Leukemia Bone Marrow, Grade Common	8349	1.34992555125755	0.0000000412860638648459	0.000000108737358609126
Acute Lymphoblastic Leukemia Bone Marrow, Grade Common	10661	-1.39354446382303	0.0000598787264506476	0.000104726027473135
Acute Lymphoblastic Leukemia Bone Marrow, Grade Common	383	2.01118252193703	0.000000000000204807071463112	0.00000000000148848259916188
Acute Lymphoblastic Leukemia Bone Marrow, Grade Common	3866	-2.66456110560044	0.0000000000000000622704700902094	0.00000000000000120210356467709
Acute Lymphoblastic Leukemia Bone Marrow, Grade Common	7103	-1.59267725125077	0.00000000207821583152124	0.00000000666465516580025
Acute Lymphoblastic Leukemia Bone Marrow, Grade Common	10379	1.52078708231805	0.000000000176067644628077	0.000000000677865944267835
Acute Lymphoblastic Leukemia Bone Marrow, Grade Common	6303	1.27955125690515	0.000139027170957862	0.000233522349579133
Acute Lymphoblastic Leukemia Bone Marrow, Grade Common	7705	-1.40614629651471	0.0000000000000919992263514064	0.000000000000722210812848351
Acute Lymphoblastic Leukemia Bone Marrow, Grade Common	5471	-1.43888593823735	0.0000000000000030886193121494	0.0000000000000363452169200968
Acute Lymphoblastic Leukemia Bone Marrow, Grade Common	54556	1.39025049735964	0.00000000380694468560135	0.0000000116859707435945
Acute Lymphoblastic Leukemia Bone Marrow, Grade Common	4818	3.3036788754461	0.000000000000000138269921373478	0.00000000000000240836433871057
Acute Lymphoblastic Leukemia Bone Marrow, Grade Common	2132	-1.5236113821279	0.00000000000000169606463008115	0.0000000000000213912889806235
Acute Lymphoblastic Leukemia Bone Marrow, Grade Common	55699	-1.49583159837189	0.00000000000000105818802527649	0.0000000000000142681339329221
Acute Lymphoblastic Leukemia Bone Marrow, Grade Common	23413	-1.69562891592018	0.0000000011622287441816	0.00000000389744392342545
Acute Lymphoblastic Leukemia Bone Marrow, Grade Common	56655	-1.27594068532819	0.0000000124353569040734	0.0000000351858223307388
Acute Lymphoblastic Leukemia Bone Marrow, Grade Common	120526	-1.53089665481991	0.00000000000000000747779893157878	0.000000000000000190354224781977
Acute Lymphoblastic Leukemia Bone Marrow, Grade Common	79631	-1.31107961633273	0.000000000000328571690795108	0.00000000000224220093324498
Acute Lymphoblastic Leukemia Bone Marrow, Grade Common	27173	-2.43608216554923	0.0000000000000000024704255367461	0.0000000000000000739144107673157
Acute Lymphoblastic Leukemia Bone Marrow, Grade Common	54874	-1.05358744977953	0.00000022149395376065	0.000000522785249403976
Acute Lymphoblastic Leukemia Bone Marrow, Grade Common	63897	-1.35083296780352	0.00000000000000333415238639662	0.0000000000000384977200896894
Acute Lymphoblastic Leukemia Bone Marrow, Grade Common	25825	-3.48303530529778	0.0000000000000000000374644993928632	0.00000000000000000198509281875399
Acute Lymphoblastic Leukemia Bone Marrow, Grade Common	92799	1.1919753471967	0.000000000178433833580102	0.00000000068633120160604
Acute Lymphoblastic Leukemia Bone Marrow, Grade Common	154807	-1.12960587478206	0.0000000212713881168033	0.0000000583871115340023
Acute Lymphoblastic Leukemia Bone Marrow, Grade Common	7884	1.50278479573984	0.0000000000000148215843689858	0.000000000000142502754484299
Acute Lymphoblastic Leukemia Bone Marrow, Grade Common	55907	-1.57338221379888	0.000000000000000293299321249017	0.00000000000000468402825116774
Acute Lymphoblastic Leukemia Bone Marrow, Grade Common	25937	-3.23898382057937	0.000000000000000000014656870960119	0.000000000000000000879330287049516
Acute Lymphoblastic Leukemia Bone Marrow, Grade Common	55170	-1.09632255696442	0.000000000000000513328130706035	0.00000000000000749690739108327
Acute Lymphoblastic Leukemia Bone Marrow, Grade Common	4781	-2.04507587228209	0.00000000000000000781680927655549	0.000000000000000197378446968794
Acute Lymphoblastic Leukemia Bone Marrow, Grade Common	58533	-1.12979169319321	0.00000000000171510657903569	0.0000000000098785318980805
Acute Lymphoblastic Leukemia Bone Marrow, Grade Common	146346	-1.66088388981703	0.00000000000689330246806889	0.0000000000348548274876
Acute Lymphoblastic Leukemia Bone Marrow, Grade Common	127829	1.50768749932523	0.000000000000024420836066272	0.000000000000222282028946667
Acute Lymphoblastic Leukemia Bone Marrow, Grade Common	4684	-1.45104617638909	0.000000000000000296232121237252	0.00000000000000472472943560893
Acute Lymphoblastic Leukemia Bone Marrow, Grade Common	644538	-2.04175648061956	0.000000000000867999239420187	0.00000000000537451492807152
Acute Lymphoblastic Leukemia Bone Marrow, Grade Common	79778	-2.12843466515432	0.0000000000004594493266397	0.00000000000300204482980254
Acute Lymphoblastic Leukemia Bone Marrow, Grade Common	124512	-1.22962656837967	0.00000000230346176240518	0.0000000073325574145215
Acute Lymphoblastic Leukemia Bone Marrow, Grade Common	4090	-1.04924539263826	0.0000000000619339047781103	0.000000000258783971137079
Acute Lymphoblastic Leukemia Bone Marrow, Grade Common	81537	-1.30591903215015	0.000000000414713159594848	0.0000000014990381315514
Acute Lymphoblastic Leukemia Bone Marrow, Grade Common	4355	-1.41301319354867	0.000000000000327442519390795	0.00000000000223697814497145
Acute Lymphoblastic Leukemia Bone Marrow, Grade Common	10409	-3.15163228776085	0.000000000000000038999215774226	0.000000000000000808724041105662
Acute Lymphoblastic Leukemia Bone Marrow, Grade Common	51585	1.01165933811686	0.0000000000404335741679506	0.000000000174521467723162
Acute Lymphoblastic Leukemia Bone Marrow, Grade Common	7187	-1.04916657267815	0.000000461397749082137	0.00000104068380786189
Acute Lymphoblastic Leukemia Bone Marrow, Grade Common	646962	1.40780669967755	0.00000001618344702487	0.0000000452496243894558
Acute Lymphoblastic Leukemia Bone Marrow, Grade Common	647131	1.3065172473091	0.00000000000499055720143876	0.0000000000261144178323797
Acute Lymphoblastic Leukemia Bone Marrow, Grade Common	257106	3.20247360126657	0.00000000000000000000000317679272679775	0.000000000000000000000640410166580852
Acute Lymphoblastic Leukemia Bone Marrow, Grade Common	2626	-2.10933845894332	0.0000000000031929404608261	0.0000000000174195159036285
Acute Lymphoblastic Leukemia Bone Marrow, Grade Common	79753	1.5415395983607	0.000000213844474870697	0.00000050560382762641
Acute Lymphoblastic Leukemia Bone Marrow, Grade Common	2013	-2.38150697816827	0.0000000000000369330910516684	0.000000000000320286474374024
Acute Lymphoblastic Leukemia Bone Marrow, Grade Common	378938	1.58429413712463	0.000000000932966158049825	0.00000000317714894642445
Acute Lymphoblastic Leukemia Bone Marrow, Grade Common	79814	-2.45060013578958	0.000000000000000000128238338918737	0.00000000000000000571357555682501
Acute Lymphoblastic Leukemia Bone Marrow, Grade Common	153277	1.78328917323123	0.000000000000000233560227751922	0.00000000000000384483282552261
Acute Lymphoblastic Leukemia Bone Marrow, Grade Common	25912	1.03859298639107	0.000000000951821050872044	0.0000000032350866397384
Acute Lymphoblastic Leukemia Bone Marrow, Grade Common	3945	-1.61140321829942	0.000000136251053409966	0.000000331778060154921
Acute Lymphoblastic Leukemia Bone Marrow, Grade Common	7145	1.38004247266524	0.000000287980563883345	0.000000666910921671091
Acute Lymphoblastic Leukemia Bone Marrow, Grade Common	23199	-1.19401007161398	0.00000119451685844806	0.00000255950057646556
Acute Lymphoblastic Leukemia Bone Marrow, Grade Common	9761	-2.40815661758617	0.000000000000000000000349508275851171	0.0000000000000000000356186483040912
Acute Lymphoblastic Leukemia Bone Marrow, Grade Common	23065	-1.26461553504983	0.00000000000000197977845359626	0.0000000000000244922893801541
Acute Lymphoblastic Leukemia Bone Marrow, Grade Common	23208	1.94470146945423	0.000000011944103898745	0.0000000338659547251251
Acute Lymphoblastic Leukemia Bone Marrow, Grade Common	151579	-1.06838516957839	0.00000000462475413346866	0.0000000140386575115438
Acute Lymphoblastic Leukemia Bone Marrow, Grade Common	11184	2.32365942337518	0.000000000000000000384606441792163	0.00000000000000001515867120102
Acute Lymphoblastic Leukemia Bone Marrow, Grade Common	4772	1.28637528524169	0.00000000305202940263208	0.00000000953656761319877
Acute Lymphoblastic Leukemia Bone Marrow, Grade Common	5551	2.35231290749359	0.000000000000761215578288406	0.00000000000476369871054073
Acute Lymphoblastic Leukemia Bone Marrow, Grade Common	4542	2.17932735740012	0.0000000000000699951080977241	0.000000000000563568833887503
Acute Lymphoblastic Leukemia Bone Marrow, Grade Common	7124	3.16929101757382	0.0000000000000000380796020274233	0.000000000000000790987949545988
Acute Lymphoblastic Leukemia Bone Marrow, Grade Common	4495	-1.5623247518631	0.0000000000985574464916664	0.000000000395290580400529
Acute Lymphoblastic Leukemia Bone Marrow, Grade Common	10401	-1.16046244476261	0.000000000483698520838768	0.00000000172807690608783
Acute Lymphoblastic Leukemia Bone Marrow, Grade Common	118	1.0938696801743	0.000072630510217527	0.000125935897369561
Acute Lymphoblastic Leukemia Bone Marrow, Grade Common	6890	1.45543980139708	0.00000000000000485354138109244	0.0000000000000534324067710776
Acute Lymphoblastic Leukemia Bone Marrow, Grade Common	6745	-2.22245259617942	0.00000000000000000169449464389187	0.0000000000000000539823850671978
Acute Lymphoblastic Leukemia Bone Marrow, Grade Common	6901	1.09327432812387	0.00000000570768874378652	0.0000000171188898737422
Acute Lymphoblastic Leukemia Bone Marrow, Grade Common	10670	-1.16127732243293	0.00000000136490852875129	0.00000000451311647702464
Acute Lymphoblastic Leukemia Bone Marrow, Grade Common	2961	-1.34622742743851	0.0000000000000385464896884097	0.000000000000331704817143719
Acute Lymphoblastic Leukemia Bone Marrow, Grade Common	5837	-2.07112096431953	0.00000000000000727161961879507	0.0000000000000758431776525216
Acute Lymphoblastic Leukemia Bone Marrow, Grade Common	3382	-1.40035852650906	0.000000000759735324091814	0.00000000262576314793621
Acute Lymphoblastic Leukemia Bone Marrow, Grade Common	3005	1.13682895675028	0.000701219162099386	0.00108614334756722
Acute Lymphoblastic Leukemia Bone Marrow, Grade Common	27237	-1.69850111674063	0.000000000390914024822104	0.00000000142094879197086
Acute Lymphoblastic Leukemia Bone Marrow, Grade Common	5916	-1.48198537258768	0.00000000000843044859119291	0.0000000000416844496686366
Acute Lymphoblastic Leukemia Bone Marrow, Grade Common	3697	-1.54473837538172	0.00000032809120035409	0.000000755531365309784
Acute Lymphoblastic Leukemia Bone Marrow, Grade Common	4353	1.54501777656116	0.00000000157601212494841	0.00000000514746908379564
Acute Lymphoblastic Leukemia Bone Marrow, Grade Common	10403	-1.15798063825934	0.0000000239876842921351	0.0000000654921300489309
Acute Lymphoblastic Leukemia Bone Marrow, Grade Common	26748	-5.47960290013459	0.000000000000000000000000000182561312730655	0.000000000000000000000000187079705220739
Acute Lymphoblastic Leukemia Bone Marrow, Grade Common	1880	1.20110592415261	0.00000000000241195802720162	0.0000000000134511781680264
Acute Lymphoblastic Leukemia Bone Marrow, Grade Common	78988	-1.01536135669762	0.000000000205521746716013	0.000000000783659199803663
Acute Lymphoblastic Leukemia Bone Marrow, Grade Common	55843	1.22970711940964	0.0000000463043382594895	0.000000120995420224595
Acute Lymphoblastic Leukemia Bone Marrow, Grade Common	25974	-1.98739416685916	0.0000000000000163123924603983	0.000000000000155258119261237
Acute Lymphoblastic Leukemia Bone Marrow, Grade Common	55967	-1.30260604666493	0.000000111522481246857	0.000000275601276505749
Acute Lymphoblastic Leukemia Bone Marrow, Grade Common	84166	4.40779238819272	0.000000000000000000000125990820211755	0.0000000000000000000151893050602348
Acute Lymphoblastic Leukemia Bone Marrow, Grade Common	56342	-1.01719757453066	0.00000000900459329467496	0.000000026041741238151
Acute Lymphoblastic Leukemia Bone Marrow, Grade Common	79101	1.30145181361503	0.0000000213625350876684	0.0000000585980579908674
Acute Lymphoblastic Leukemia Bone Marrow, Grade Common	55102	1.32095977543925	0.00000000000198985334004603	0.000000000011274687784203
Acute Lymphoblastic Leukemia Bone Marrow, Grade Common	51652	-1.27941807460211	0.0000000000821706474280485	0.000000000334919606040011
Acute Lymphoblastic Leukemia Bone Marrow, Grade Common	55337	1.31704733567031	0.000000000000125209798604692	0.000000000000949848792993148
Acute Lymphoblastic Leukemia Bone Marrow, Grade Common	57085	-1.30331894902998	0.0000000000744942805214572	0.000000000306270868462842
Acute Lymphoblastic Leukemia Bone Marrow, Grade Common	4215	1.51078814966652	0.0000000000189281993570578	0.000000000087045649773276
Acute Lymphoblastic Leukemia Bone Marrow, Grade Common	51555	-1.21600888123564	0.00000000562145143411219	0.0000000168725868404387
Acute Lymphoblastic Leukemia Bone Marrow, Grade Common	10516	-1.91162992620464	0.00000000000623586725093491	0.0000000000318581053530314
Acute Lymphoblastic Leukemia Bone Marrow, Grade Common	90203	-1.34683940639348	0.0000000000070397278613271	0.0000000000355367543147534
Acute Lymphoblastic Leukemia Bone Marrow, Grade Common	27166	-1.80078074617559	0.0000000000000852409413931726	0.000000000000674928987596829
Acute Lymphoblastic Leukemia Bone Marrow, Grade Common	25849	-1.73675052506973	0.000000000000000148024789686133	0.00000000000000256014182668125
Acute Lymphoblastic Leukemia Bone Marrow, Grade Common	23366	-1.30819904244653	0.0000000000361997068499698	0.00000000015790982445338
Acute Lymphoblastic Leukemia Bone Marrow, Grade Common	79649	-1.0801557367928	0.0000000000253135699968232	0.000000000113980582296205
Acute Lymphoblastic Leukemia Bone Marrow, Grade Common	27033	1.19797768156236	0.0000000000458292654196986	0.000000000196158188954415
Acute Lymphoblastic Leukemia Bone Marrow, Grade Common	26608	-2.27599803046755	0.000000000000000000382932390404136	0.0000000000000000151412205942111
Acute Lymphoblastic Leukemia Bone Marrow, Grade Common	11164	-1.21708787554406	0.0000000000615065799011997	0.000000000257260684709202
Acute Lymphoblastic Leukemia Bone Marrow, Grade Common	54910	-2.49179761651466	0.000000000000117830945607657	0.000000000000899979588905191
Acute Lymphoblastic Leukemia Bone Marrow, Grade Common	60492	-1.22421835791878	0.00000000075447326336609	0.00000000260977713631865
Acute Lymphoblastic Leukemia Bone Marrow, Grade Common	9618	1.25825484040611	0.000000000286537165649286	0.00000000106644900907666
Acute Lymphoblastic Leukemia Bone Marrow, Grade Common	256021	1.27913602498435	0.000000000111298080703213	0.000000000442779844195217
Acute Lymphoblastic Leukemia Bone Marrow, Grade Common	285780	-1.15257739612765	0.0000000000104669827503167	0.0000000000507523673345396
Acute Lymphoblastic Leukemia Bone Marrow, Grade Common	57620	1.06603392890256	0.000000338253354422891	0.00000077704119173142
Acute Lymphoblastic Leukemia Bone Marrow, Grade Common	4259	-1.88918319622174	0.0000000000912388830016613	0.000000000368219410656852
Acute Lymphoblastic Leukemia Bone Marrow, Grade Common	2729	-1.02636840983364	0.00000000000691968344725639	0.0000000000349738377932231
Acute Lymphoblastic Leukemia Bone Marrow, Grade Common	4430	-2.54720243435647	0.000000000000302835433416648	0.00000000000208508808775169
Acute Lymphoblastic Leukemia Bone Marrow, Grade Common	3184	1.43219216387196	0.00000000186579416093011	0.00000000602987405964718
Acute Lymphoblastic Leukemia Bone Marrow, Grade Common	79815	1.08634395494567	0.000000000000116654867975577	0.000000000000891550597573442
Acute Lymphoblastic Leukemia Bone Marrow, Grade Common	9562	-1.87899788423825	0.00000000000000014586756296978	0.00000000000000252638510118223
Acute Lymphoblastic Leukemia Bone Marrow, Grade Common	642395	1.13484662173307	0.000000000000000250016212991384	0.00000000000000407211837239079
Acute Lymphoblastic Leukemia Bone Marrow, Grade Common	145786	-1.25509487312054	0.0000000240861629641634	0.0000000657318122437457
Acute Lymphoblastic Leukemia Bone Marrow, Grade Common	8767	1.46430347717977	0.0000000511058643051642	0.000000132808286847127
Acute Lymphoblastic Leukemia Bone Marrow, Grade Common	25790	1.2438443502876	0.000000123364555448347	0.00000030261598610579
Acute Lymphoblastic Leukemia Bone Marrow, Grade Common	2173	-1.61673585715283	0.0000000000083243579099913	0.000000000041193009746142
Acute Lymphoblastic Leukemia Bone Marrow, Grade Common	5341	3.134538364495	0.0000000000000000288005025892306	0.000000000000000615003681119636
Acute Lymphoblastic Leukemia Bone Marrow, Grade Common	4599	3.46929204264515	0.0000000000000000000439742072202036	0.00000000000000000227014639819562
Acute Lymphoblastic Leukemia Bone Marrow, Grade Common	4493	-2.66393394601472	0.00000000000000000459370970512985	0.0000000000000001246994442472
Acute Lymphoblastic Leukemia Bone Marrow, Grade Common	24144	1.32054845794546	0.00000000000000000335350687954335	0.0000000000000000961260468478894
Acute Lymphoblastic Leukemia Bone Marrow, Grade Common	4485	-2.23874888093607	0.00000000000000055818379328279	0.00000000000000804687702930654
Acute Lymphoblastic Leukemia Bone Marrow, Grade Common	1479	-1.53098281058638	0.00000000000748478001032366	0.0000000000374147722711179
Acute Lymphoblastic Leukemia Bone Marrow, Grade Common	11031	-3.82582726699429	0.000000000000000315776929538837	0.00000000000000494663554463577
Acute Lymphoblastic Leukemia Bone Marrow, Grade Common	2950	-1.15885907175929	0.00000000604678182116765	0.0000000180566479006553
Acute Lymphoblastic Leukemia Bone Marrow, Grade Common	5791	1.8594660526767	0.000000961161133014503	0.00000208491770200729
Acute Lymphoblastic Leukemia Bone Marrow, Grade Common	475	-2.03525434198494	0.00000000000000697278332954905	0.0000000000000732231567920279
Acute Lymphoblastic Leukemia Bone Marrow, Grade Common	925	1.11451066759079	0.00000000229425982248643	0.00000000730515614632719
Acute Lymphoblastic Leukemia Bone Marrow, Grade Common	672	-1.97160957426294	0.00000000000200421768549949	0.000000000011341861425949
Acute Lymphoblastic Leukemia Bone Marrow, Grade Common	36	-1.07794384446978	0.0000000000000127371130096398	0.000000000000125002781359218
Acute Lymphoblastic Leukemia Bone Marrow, Grade Common	5121	-2.09976724873004	0.0000000000000143119128000895	0.000000000000138129724830922
Acute Lymphoblastic Leukemia Bone Marrow, Grade Common	8620	1.27754067608193	0.00000000722328190570423	0.0000000212448451553324
Acute Lymphoblastic Leukemia Bone Marrow, Grade Common	3146	1.06441294153748	0.000000151814460021039	0.000000367564956660507
Acute Lymphoblastic Leukemia Bone Marrow, Grade Common	3113	4.85908370131774	0.00000000000000000000117886420546821	0.000000000000000000100670091212796
Acute Lymphoblastic Leukemia Bone Marrow, Grade Common	7879	-1.24369645223626	0.0000000000036561553123389	0.0000000000197191850332594
Acute Lymphoblastic Leukemia Bone Marrow, Grade Common	57215	-1.41096361130308	0.0000000000985383062698828	0.000000000395290580400529
Acute Lymphoblastic Leukemia Bone Marrow, Grade Common	4037	-1.0690130031035	0.00000000000174488423707414	0.0000000000100312489309494
Acute Lymphoblastic Leukemia Bone Marrow, Grade Common	2810	-1.78709380296602	0.000000000000000000955638248929065	0.0000000000000000332903216631182
Acute Lymphoblastic Leukemia Bone Marrow, Grade Common	3795	-1.5805750330279	0.000000000000782201954798997	0.00000000000489005462031686
Acute Lymphoblastic Leukemia Bone Marrow, Grade Common	360	-2.38143568702739	0.00000000000000106883026854538	0.0000000000000143781713912524
Acute Lymphoblastic Leukemia Bone Marrow, Grade Common	10476	-1.62451021294016	0.00000000000433482510933251	0.0000000000229665421669375
Acute Lymphoblastic Leukemia Bone Marrow, Grade Common	64110	-3.29927887899544	0.000000000000000000115299763135418	0.00000000000000000525126365657864
Acute Lymphoblastic Leukemia Bone Marrow, Grade Common	64928	-1.94945412388038	0.0000000000107657994745391	0.0000000000520798725957544
Acute Lymphoblastic Leukemia Bone Marrow, Grade Common	55847	-2.80114470360365	0.00000000000000000233350755767047	0.0000000000000000708522035473427
Acute Lymphoblastic Leukemia Bone Marrow, Grade Common	81553	3.50310954678893	0.00000000000000164518078759952	0.0000000000000208789715314283
Acute Lymphoblastic Leukemia Bone Marrow, Grade Common	26091	-2.15480726568068	0.00000000000000000459226926808777	0.0000000000000001246994442472
Acute Lymphoblastic Leukemia Bone Marrow, Grade Common	85415	-1.84518905955876	0.00000000000380994075187574	0.0000000000204767663574371
Acute Lymphoblastic Leukemia Bone Marrow, Grade Common	26589	-1.53644420412262	0.0000000000000166722002480446	0.000000000000158315093783941
Acute Lymphoblastic Leukemia Bone Marrow, Grade Common	11160	-1.13455054396743	0.000000000000364489226759483	0.00000000000245192780167471
Acute Lymphoblastic Leukemia Bone Marrow, Grade Common	400027	1.2202459787037	0.00000000000366838531644412	0.0000000000197678064138095
Acute Lymphoblastic Leukemia Bone Marrow, Grade Common	23463	-2.44647985675324	0.00000000000000000000944700526244023	0.000000000000000000605051165167852
Acute Lymphoblastic Leukemia Bone Marrow, Grade Common	26056	-2.26500775210637	0.00000000000157554828646648	0.00000000000915619909200297
Acute Lymphoblastic Leukemia Bone Marrow, Grade Common	123720	2.11819318063217	0.0000000000000214918817149786	0.000000000000198219471367401
Acute Lymphoblastic Leukemia Bone Marrow, Grade Common	115265	1.70850651995668	0.0000000121015396558668	0.0000000342886251493535
Acute Lymphoblastic Leukemia Bone Marrow, Grade Common	63906	1.28198486993115	0.000000000000005984501075806	0.0000000000000640482243073859
Acute Lymphoblastic Leukemia Bone Marrow, Grade Common	22843	-1.24157191714654	0.0000000334400286235132	0.0000000894133576828316
Acute Lymphoblastic Leukemia Bone Marrow, Grade Common	1915	1.17392775571878	0.00000000430452995835882	0.000000013111916001471
Acute Lymphoblastic Leukemia Bone Marrow, Grade Common	10335	2.01010940995371	0.00000000358552637749044	0.000000011044894254509
Acute Lymphoblastic Leukemia Bone Marrow, Grade Common	79192	2.40589291043403	0.00000432466436049201	0.00000867684738798666
Acute Lymphoblastic Leukemia Bone Marrow, Grade Common	8554	2.23909680301177	0.000000000000066455940852151	0.00000000000054046782263504
Acute Lymphoblastic Leukemia Bone Marrow, Grade Common	56683	-1.55592453443551	0.000000000105354285920678	0.000000000421314359013523
Acute Lymphoblastic Leukemia Bone Marrow, Grade Common	375298	1.80787706359322	0.000000000219347738533385	0.000000000832505907637358
Acute Lymphoblastic Leukemia Bone Marrow, Grade Common	11161	-2.08662332876133	0.00000000000000090915956322506	0.0000000000000124776061930564
Acute Lymphoblastic Leukemia Bone Marrow, Grade Common	342945	-1.08884258598723	0.0000000000000956296778254127	0.000000000000746166337702474
Acute Lymphoblastic Leukemia Bone Marrow, Grade Common	7410	-1.62354537583926	0.0000000000000577612441181518	0.000000000000477345442823194
Acute Lymphoblastic Leukemia Bone Marrow, Grade Common	79832	-2.05877182694827	0.00000000000000942659653376692	0.0000000000000959593191852084
Acute Lymphoblastic Leukemia Bone Marrow, Grade Common	399671	1.1505794258564	0.00000097181585152275	0.00000210765776475754
Acute Lymphoblastic Leukemia Bone Marrow, Grade Common	22861	1.97692538775676	0.000000000000138400636124707	0.00000000000104092515133059
Acute Lymphoblastic Leukemia Bone Marrow, Grade Common	26119	-1.18295329821489	0.0000000175198650389564	0.000000048764549656869
Acute Lymphoblastic Leukemia Bone Marrow, Grade Common	83543	-1.56746724261837	0.000000000000301139979497616	0.00000000000207690315641177
Acute Lymphoblastic Leukemia Bone Marrow, Grade Common	2256	-1.05041327024657	0.00000000000165633160280121	0.00000000000957588609292265
Acute Lymphoblastic Leukemia Bone Marrow, Grade Common	51053	-1.32217911483584	0.0000000036241043693608	0.0000000111553470413091
Acute Lymphoblastic Leukemia Bone Marrow, Grade Common	202018	3.47111412558968	0.00000000000000000000336790057265198	0.000000000000000000242193411356148
Acute Lymphoblastic Leukemia Bone Marrow, Grade Common	84622	-1.13809899029663	0.0000000000225357824387952	0.000000000102372558791971
Acute Lymphoblastic Leukemia Bone Marrow, Grade Common	79630	1.53242789763698	0.000000000759076479721681	0.00000000262422363540554
Acute Lymphoblastic Leukemia Bone Marrow, Grade Common	401494	1.02733864133868	0.0000000000000215354325239365	0.000000000000198219471367401
Acute Lymphoblastic Leukemia Bone Marrow, Grade Common	55092	-3.17751508406427	0.00000000000000000000450652797324364	0.000000000000000000309590918921659
Acute Lymphoblastic Leukemia Bone Marrow, Grade Common	55823	1.46447637941537	0.0000000000000300575982581708	0.000000000000268422865490723
Acute Lymphoblastic Leukemia Bone Marrow, Grade Common	3340	1.28820208110606	0.00000000237496659153026	0.00000000754065690060615
Acute Lymphoblastic Leukemia Bone Marrow, Grade Common	400941	1.73675185370295	0.00000000624871562174964	0.0000000186054372882943
Acute Lymphoblastic Leukemia Bone Marrow, Grade Common	114801	-1.15854111150779	0.00000000043897528583903	0.00000000158069665884701
Acute Lymphoblastic Leukemia Bone Marrow, Grade Common	149832	1.70364409834273	0.000000000000011282241628886	0.000000000000112611790024684
Acute Lymphoblastic Leukemia Bone Marrow, Grade Common	9487	-1.1530930294253	0.00064959515115283	0.0010105087379793
Acute Lymphoblastic Leukemia Bone Marrow, Grade Common	645432	1.67114680330656	0.000000000000000000998816273935889	0.0000000000000000343085020128202
Acute Lymphoblastic Leukemia Bone Marrow, Grade Common	7358	-3.80414953683462	0.00000000000000000000235551578107194	0.00000000000000000017803123704815
Acute Lymphoblastic Leukemia Bone Marrow, Grade Common	10274	1.86899795361836	0.00000000000000644802376129037	0.000000000000068531848048909
Acute Lymphoblastic Leukemia Bone Marrow, Grade Common	54800	1.31086507890859	0.0000000000330320736939095	0.000000000145589752764876
Acute Lymphoblastic Leukemia Bone Marrow, Grade Common	2180	1.55251179265306	0.0000000138262236749984	0.0000000389242382169083
Acute Lymphoblastic Leukemia Bone Marrow, Grade Common	7453	-1.67754410340856	0.0000000000000000108876585477634	0.000000000000000265119875568012
Acute Lymphoblastic Leukemia Bone Marrow, Grade Common	6304	2.18256487362109	0.000000000000141154854767596	0.00000000000106034285221572
Acute Lymphoblastic Leukemia Bone Marrow, Grade Common	6348	3.9551028935051	0.0000000000000000485733198305042	0.000000000000000969652782395634
Acute Lymphoblastic Leukemia Bone Marrow, Grade Common	6241	-2.07654956737713	0.0000000000000000909886313193321	0.00000000000000167247712904907
Acute Lymphoblastic Leukemia Bone Marrow, Grade Common	253725	1.16091654916483	0.0000000000000267648744747508	0.000000000000241295939454554
Acute Lymphoblastic Leukemia Bone Marrow, Grade Common	91647	1.90646847577739	0.00000000000000889761051696743	0.000000000000091026552851205
Acute Lymphoblastic Leukemia Bone Marrow, Grade Common	6700	-1.11138678443934	0.00000113444618125629	0.00000243673095037704
Acute Lymphoblastic Leukemia Bone Marrow, Grade Common	8909	2.28316827484653	0.000000000000288749850298068	0.00000000000199705112998613
Acute Lymphoblastic Leukemia Bone Marrow, Grade Common	3934	1.1022445436495	0.000000640672133819265	0.00000142234071665924
Acute Lymphoblastic Leukemia Bone Marrow, Grade Common	2564	-3.78088828331852	0.0000000000000821144509856397	0.000000000000651458970174459
Acute Lymphoblastic Leukemia Bone Marrow, Grade Common	201254	-1.00128049953051	0.00000000148034439985143	0.0000000048556401933777
Acute Lymphoblastic Leukemia Bone Marrow, Grade Common	8406	-3.06243281900399	0.00000000000000000000000174059213257999	0.00000000000000000000040385021611955
Acute Lymphoblastic Leukemia Bone Marrow, Grade Common	8659	-1.16220711315843	0.00000000933741244869364	0.0000000269409105775659
Acute Lymphoblastic Leukemia Bone Marrow, Grade Common	722	-1.25340675105917	0.000000000000148203427788484	0.00000000000110787693101215
Acute Lymphoblastic Leukemia Bone Marrow, Grade Common	2697	-2.15764253732858	0.0000000000000033927950543261	0.0000000000000390647947406817
Acute Lymphoblastic Leukemia Bone Marrow, Grade Common	963	2.74024764512878	0.0000000000000000177889557614678	0.000000000000000403777013975047
Acute Lymphoblastic Leukemia Bone Marrow, Grade Common	1000	-1.7398574118325	0.0000000000000551201584418043	0.000000000000457055015751091
Acute Lymphoblastic Leukemia Bone Marrow, Grade Common	6812	-1.79647228686574	0.000000000000280811024908684	0.00000000000195092269678084
Acute Lymphoblastic Leukemia Bone Marrow, Grade Common	2294	-1.33122101121288	0.0000000000000000889235946581664	0.00000000000000164435104287439
Acute Lymphoblastic Leukemia Bone Marrow, Grade Common	10103	-1.58095374145725	0.0000000000000135974104099156	0.000000000000132284300483174
Acute Lymphoblastic Leukemia Bone Marrow, Grade Common	771	-3.3868298732367	0.0000000000000000000441217361282225	0.00000000000000000227014639819562
Acute Lymphoblastic Leukemia Bone Marrow, Grade Common	3240	-3.38174862418898	0.00000000000000000000045003734777593	0.000000000000000000044629913432263
Acute Lymphoblastic Leukemia Bone Marrow, Grade Common	3785	-1.60509274692394	0.00000000000000229603290562405	0.000000000000027899522371995
Acute Lymphoblastic Leukemia Bone Marrow, Grade Common	8532	-1.32500659517991	0.0000000000548696243576429	0.000000000232026055958025
Acute Lymphoblastic Leukemia Bone Marrow, Grade Common	3685	-1.31893469123326	0.00602959318464603	0.00840370706013739
Acute Lymphoblastic Leukemia Bone Marrow, Grade Common	51734	-1.86546383993448	0.000000000000466178023948395	0.00000000000303689748583305
Acute Lymphoblastic Leukemia Bone Marrow, Grade Common	8788	-4.77623700799418	0.000000000000000000000000291402877502869	0.0000000000000000000000873995410890923
Acute Lymphoblastic Leukemia Bone Marrow, Grade Common	374	-1.33765738406342	0.000010394068121149	0.0000198749581224956
Acute Lymphoblastic Leukemia Bone Marrow, Grade Common	5441	-1.53448830521657	0.0000000000261173596071253	0.000000000117128071148366
Acute Lymphoblastic Leukemia Bone Marrow, Grade Common	661	-1.6358573925507	0.00000000000000264198682703687	0.0000000000000316961092800706
Acute Lymphoblastic Leukemia Bone Marrow, Grade Common	6288	-1.91171641633681	0.00000000000542340141130172	0.0000000000281636685619837
Acute Lymphoblastic Leukemia Bone Marrow, Grade Common	5972	1.25552207099196	0.00000000000482643457207306	0.00000000002537437620042
Acute Lymphoblastic Leukemia Bone Marrow, Grade Common	5582	1.37621192534383	0.0000000172172189397459	0.0000000479873393703662
Acute Lymphoblastic Leukemia Bone Marrow, Grade Common	5327	-3.36465147515669	0.000000000000000000000121394689874521	0.0000000000000000000149207923524455
Acute Lymphoblastic Leukemia Bone Marrow, Grade Common	5105	-1.64530165432942	0.000000000000438382470984215	0.00000000000288740720176373
Acute Lymphoblastic Leukemia Bone Marrow, Grade Common	8800	-2.37196277026753	0.000000000000414877268623385	0.00000000000275175068622533
Acute Lymphoblastic Leukemia Bone Marrow, Grade Common	6253	-1.15212265430179	0.000000000000379886642481831	0.0000000000025443714828971
Acute Lymphoblastic Leukemia Bone Marrow, Grade Common	86	-2.48267202590635	0.0000000000000000110568996358798	0.00000000000000026817888525131
Acute Lymphoblastic Leukemia Bone Marrow, Grade Common	23480	-1.2609795850221	0.000000000000131720052188993	0.000000000000997390074980324
Acute Lymphoblastic Leukemia Bone Marrow, Grade Common	10427	1.14996179000251	0.000000000213247556497093	0.000000000810855040892006
Acute Lymphoblastic Leukemia Bone Marrow, Grade Common	57559	-1.07747116581337	0.000000000173956399968998	0.000000000670577382576417
Acute Lymphoblastic Leukemia Bone Marrow, Grade Common	7532	-1.6255170046333	0.00000000000000224872300077876	0.0000000000000274058936973007
Acute Lymphoblastic Leukemia Bone Marrow, Grade Common	10289	1.48766886892206	0.000000000000140410891033959	0.00000000000105539897741112
Acute Lymphoblastic Leukemia Bone Marrow, Grade Common	145389	-1.72573355006319	0.0000000000080499417064517	0.0000000000399637194849562
Acute Lymphoblastic Leukemia Bone Marrow, Grade Common	78993	-1.05351288672133	0.000000126286317470686	0.000000309289553064535
Acute Lymphoblastic Leukemia Bone Marrow, Grade Common	3177	-1.22586205461132	0.00000000000393406759761127	0.0000000000210610488671422
Acute Lymphoblastic Leukemia Bone Marrow, Grade Common	57695	-1.01912930853921	0.00000000211645006255477	0.00000000678113246983742
Acute Lymphoblastic Leukemia Bone Marrow, Grade Common	8818	-1.08120643431186	0.00000000000194682362371376	0.0000000000110731221557854
Acute Lymphoblastic Leukemia Bone Marrow, Grade Common	150223	-1.99688339637054	0.0000000000000000397758164921498	0.000000000000000819301868348352
Acute Lymphoblastic Leukemia Bone Marrow, Grade Common	727893	1.1088914289327	0.0000338863802247763	0.0000609033641660441
Acute Lymphoblastic Leukemia Bone Marrow, Grade Common	29080	1.60174478914404	0.00000000000000317795503213799	0.0000000000000371235013840578
Acute Lymphoblastic Leukemia Bone Marrow, Grade Common	51374	-1.24300974653909	0.000000000011184127388404	0.0000000000538915417300957
Acute Lymphoblastic Leukemia Bone Marrow, Grade Common	64332	1.19848411669949	0.0000000067632963725019	0.0000000200107254359593
Acute Lymphoblastic Leukemia Bone Marrow, Grade Common	79807	-1.34623931351355	0.00000000000913555757291105	0.000000000044864197873038
Acute Lymphoblastic Leukemia Bone Marrow, Grade Common	9831	-1.23170599719547	0.00000000127592792246704	0.0000000042463019384512
Acute Lymphoblastic Leukemia Bone Marrow, Grade Common	83787	-1.71189428571882	0.0000000000000000126146057461247	0.00000000000000030120739196135
Acute Lymphoblastic Leukemia Bone Marrow, Grade Common	9406	1.24954395516408	0.000000000961797191775064	0.00000000326358169626324
Acute Lymphoblastic Leukemia Bone Marrow, Grade Common	28985	-1.08754049733467	0.000000099768921450786	0.000000248906152785619
Acute Lymphoblastic Leukemia Bone Marrow, Grade Common	23136	-2.07652320053675	0.0000000000000000178844956783144	0.000000000000000404275079698957
Acute Lymphoblastic Leukemia Bone Marrow, Grade Common	57154	1.29456547846672	0.00000000026006478186232	0.000000000977388943325475
Acute Lymphoblastic Leukemia Bone Marrow, Grade Common	55681	-1.31581591272436	0.0000000000683164966696415	0.000000000283048503890358
Acute Lymphoblastic Leukemia Bone Marrow, Grade Common	51804	-1.87855695960568	0.00000000000259296354747953	0.000000000014382351259971
Acute Lymphoblastic Leukemia Bone Marrow, Grade Common	1462	-3.26433236235029	0.000000000000000311169835670855	0.00000000000000489943081849488
Acute Lymphoblastic Leukemia Bone Marrow, Grade Common	79585	1.5711669965404	0.000000000168865657027598	0.000000000652384852173538
Acute Lymphoblastic Leukemia Bone Marrow, Grade Common	54101	-2.02434482817981	0.000000000000000111451313541401	0.00000000000000199783790469185
Acute Lymphoblastic Leukemia Bone Marrow, Grade Common	7512	1.5131029584504	0.00000000000000605733080151093	0.0000000000000647713016227651
Acute Lymphoblastic Leukemia Bone Marrow, Grade Common	1978	-2.18021595331152	0.00000000000000681945935048991	0.0000000000000719201471980912
Acute Lymphoblastic Leukemia Bone Marrow, Grade Common	84248	1.37796489116255	0.0000000254928307391635	0.0000000693858653385333
Acute Lymphoblastic Leukemia Bone Marrow, Grade Common	54898	-2.34141657203378	0.000000000000000287033563929957	0.00000000000000460189274530206
Acute Lymphoblastic Leukemia Bone Marrow, Grade Common	340073	1.05952656701966	0.0000000000000000000111831285422604	0.000000000000000000698065643066882
Acute Lymphoblastic Leukemia Bone Marrow, Grade Common	114879	1.03932880734752	0.0000000000988001195620476	0.000000000396134682182752
Acute Lymphoblastic Leukemia Bone Marrow, Grade Common	338657	1.90335368817677	0.000000000000510981292006341	0.0000000000033106095615395
Acute Lymphoblastic Leukemia Bone Marrow, Grade Common	10451	2.66484015383378	0.0000000000976541139724814	0.000000000391923185221803
Acute Lymphoblastic Leukemia Bone Marrow, Grade Common	65268	-1.25876720890337	0.0000000026783152336175	0.00000000843412098022904
Acute Lymphoblastic Leukemia Bone Marrow, Grade Common	57415	-3.52453589068779	0.0000000000000000000759786901429794	0.00000000000000000362135640576828
Acute Lymphoblastic Leukemia Bone Marrow, Grade Common	64407	1.06958364999361	0.000000000000472887299753417	0.00000000000307839868981883
Acute Lymphoblastic Leukemia Bone Marrow, Grade Common	112950	-1.43601373402337	0.00000000000121772459328364	0.0000000000072339900114053
Acute Lymphoblastic Leukemia Bone Marrow, Grade Common	728012	1.11670125713194	0.00000000739083908005499	0.0000000216961442271273
Acute Lymphoblastic Leukemia Bone Marrow, Grade Common	55504	-3.652349396455	0.00000000000000000000000272658267924965	0.000000000000000000000558813120112216
Acute Lymphoblastic Leukemia Bone Marrow, Grade Common	441179	1.26848123621009	0.0000000000000148789559694777	0.000000000000142942594966146
Acute Lymphoblastic Leukemia Bone Marrow, Grade Common	54596	-2.63652177018758	0.00000000000000000000000240269459680385	0.000000000000000000000518349744857842
Acute Lymphoblastic Leukemia Bone Marrow, Grade Common	118487	-1.28316657344839	0.000000000144124632648285	0.000000000563171467326332
Acute Lymphoblastic Leukemia Bone Marrow, Grade Common	91937	1.0008814689096	0.000000000000005930747082975	0.0000000000000636390897725512
Acute Lymphoblastic Leukemia Bone Marrow, Grade Common	26137	1.45009387415419	0.00000014937567901528	0.000000362159448905935
Acute Lymphoblastic Leukemia Bone Marrow, Grade Common	54887	1.02091430214558	0.0000000000000700377694399371	0.000000000000563568833887503
Acute Lymphoblastic Leukemia Bone Marrow, Grade Common	26301	1.09309466861341	0.00000000000114405953678156	0.00000000000684598546170454
Acute Lymphoblastic Leukemia Bone Marrow, Grade Common	84820	1.99775086263201	0.000000175271970634135	0.000000420222153029433
Acute Lymphoblastic Leukemia Bone Marrow, Grade Common	6555	1.19286595011076	0.00000241162402458034	0.0000049808096456608
Acute Lymphoblastic Leukemia Bone Marrow, Grade Common	5686	-1.53295949841605	0.000000000000174296824585352	0.00000000000128189476789837
Acute Lymphoblastic Leukemia Bone Marrow, Grade Common	1850	1.03566522978228	0.0000118471877047734	0.000022499593390826
Acute Lymphoblastic Leukemia Bone Marrow, Grade Common	53	-1.38033526076817	0.00000000000573862079133482	0.0000000000295881844323037
Acute Lymphoblastic Leukemia Bone Marrow, Grade Common	1615	-1.39179851392642	0.00000000000000804496497111983	0.000000000000083203477081464
Acute Lymphoblastic Leukemia Bone Marrow, Grade Common	8914	1.35175446898451	0.000148735113543359	0.000249181974283744
Acute Lymphoblastic Leukemia Bone Marrow, Grade Common	4200	-1.31604069340742	0.000000000066944266009704	0.000000000278300756971376
Acute Lymphoblastic Leukemia Bone Marrow, Grade Common	8539	-1.20831816888221	0.00000000000000884087539014324	0.0000000000000905214360304675
Acute Lymphoblastic Leukemia Bone Marrow, Grade Common	2322	4.20268409281315	0.00000000000000000128693732339454	0.0000000000000000426562486948319
Acute Lymphoblastic Leukemia Bone Marrow, Grade Common	5796	-2.26676838727339	0.0000000000013244403701586	0.00000000000781297471960497
Acute Lymphoblastic Leukemia Bone Marrow, Grade Common	10247	-1.75760864780607	0.00000000000178840928093299	0.00000000001024793519461
Acute Lymphoblastic Leukemia Bone Marrow, Grade Common	3855	-2.33779103567585	0.000000000000000000000186346702259519	0.0000000000000000000208318672516846
Acute Lymphoblastic Leukemia Bone Marrow, Grade Common	10712	-1.5040539020861	0.000000000558408295529747	0.00000000197888957064245
Acute Lymphoblastic Leukemia Bone Marrow, Grade Common	705	-1.56366931872183	0.0000000000376997058348483	0.000000000163698193026529
Acute Lymphoblastic Leukemia Bone Marrow, Grade Common	23	-1.57982782979922	0.0000000000000000000512533993101028	0.00000000000000000255167227253577
Acute Lymphoblastic Leukemia Bone Marrow, Grade Common	23583	-2.47850662335205	0.00000000000000118077150568188	0.0000000000000156243787771277
Acute Lymphoblastic Leukemia Bone Marrow, Grade Common	27165	-1.24316091596115	0.000000000294679434793555	0.00000000109377392383228
Acute Lymphoblastic Leukemia Bone Marrow, Grade Common	27106	3.2345899850879	0.0000000000000000000000108384210400916	0.00000000000000000000175368504644746
Acute Lymphoblastic Leukemia Bone Marrow, Grade Common	2131	-2.8470353449498	0.00000000000000042129332534388	0.00000000000000631785856311425
Acute Lymphoblastic Leukemia Bone Marrow, Grade Common	7203	-1.84200122347197	0.0000000000131120871620201	0.0000000000623749848477218
Acute Lymphoblastic Leukemia Bone Marrow, Grade Common	1528	-1.25505558996138	0.000000264429417207821	0.000000615966763289368
Acute Lymphoblastic Leukemia Bone Marrow, Grade Common	759	3.37049493747878	0.00000000000685371457846532	0.0000000000346689132749436
Acute Lymphoblastic Leukemia Bone Marrow, Grade Common	1009	-1.14620357167571	0.0000000194117344312537	0.0000000536056811814792
Acute Lymphoblastic Leukemia Bone Marrow, Grade Common	6391	-1.91783683582149	0.00000000000000213666667386994	0.0000000000000262483417468318
Acute Lymphoblastic Leukemia Bone Marrow, Grade Common	1945	-1.01144955336282	0.00000000420824366557836	0.0000000128408864405998
Acute Lymphoblastic Leukemia Bone Marrow, Grade Common	29760	2.54259190356845	0.000000000000290046585747652	0.0000000000020048919982793
Acute Lymphoblastic Leukemia Bone Marrow, Grade Common	9623	2.56150356289628	0.000000000299668858506233	0.00000000110961395755831
Acute Lymphoblastic Leukemia Bone Marrow, Grade Common	80308	-1.05139231112312	0.000000000161950728337754	0.000000000627246647675388
Acute Lymphoblastic Leukemia Bone Marrow, Grade Common	1089	1.07911642457492	0.0000000000000080732262018099	0.000000000000083425598826602
Acute Lymphoblastic Leukemia Bone Marrow, Grade Common	4015	-2.26659861038013	0.000000000000000426283048757847	0.00000000000000638489969619396
Acute Lymphoblastic Leukemia Bone Marrow, Grade Common	51090	-1.69035312638189	0.000000000000000083284977336638	0.00000000000000154706248687105
Acute Lymphoblastic Leukemia Bone Marrow, Grade Common	4774	-1.95464601503582	0.0000000000000346935565152007	0.000000000000302572102459165
Acute Lymphoblastic Leukemia Bone Marrow, Grade Common	51742	1.51802165103925	0.0000000000668008193606255	0.000000000277798334689757
Acute Lymphoblastic Leukemia Bone Marrow, Grade Common	55753	-1.99438032366683	0.00000000000000000400760430809514	0.000000000000000112514863417
Acute Lymphoblastic Leukemia Bone Marrow, Grade Common	10054	-1.23389456294939	0.0000000000010871742766836	0.00000000000655021170033232
Acute Lymphoblastic Leukemia Bone Marrow, Grade Common	160760	1.13106841741028	0.000000000000000390930121248242	0.00000000000000591187302093181
Acute Lymphoblastic Leukemia Bone Marrow, Grade Common	79081	-1.12194417940458	0.0000000000000653458591408095	0.000000000000532863415022901
Acute Lymphoblastic Leukemia Bone Marrow, Grade Common	151246	-2.16424153054076	0.00000000000000000161604422539333	0.0000000000000000516207076067968
Acute Lymphoblastic Leukemia Bone Marrow, Grade Common	150468	-1.05271027837913	0.0000000280943476960625	0.000000075878803781788
Acute Lymphoblastic Leukemia Bone Marrow, Grade Common	348235	-1.78326287777204	0.00000000000179009321955597	0.000000000010252806856488
Acute Lymphoblastic Leukemia Bone Marrow, Grade Common	55074	-1.28815452334792	0.000000000000000571626550751738	0.00000000000000822139379484693
Acute Lymphoblastic Leukemia Bone Marrow, Grade Common	3684	2.95415026475794	0.0000000000000261249686808648	0.000000000000236741886417534
Acute Lymphoblastic Leukemia Bone Marrow, Grade Common	90701	-1.60726257142487	0.00000000000379509263114792	0.0000000000204058828531814
Acute Lymphoblastic Leukemia Bone Marrow, Grade Common	22887	1.29463535278077	0.00000000000155169404028863	0.00000000000903893018163396
Acute Lymphoblastic Leukemia Bone Marrow, Grade Common	143458	-1.58754026429869	0.000000216961050029246	0.000000512761481025
Acute Lymphoblastic Leukemia Bone Marrow, Grade Common	5097	-1.37413661900288	0.000000000000725063630151687	0.00000000000456300279425552
Acute Lymphoblastic Leukemia Bone Marrow, Grade Common	23429	1.3470978781357	0.0000000112393821905864	0.0000000320451386036728
Acute Lymphoblastic Leukemia Bone Marrow, Grade Common	2324	2.16880091978621	0.00000000000471400493781665	0.0000000000248257467753025
Acute Lymphoblastic Leukemia Bone Marrow, Grade Common	79590	-2.14347402489843	0.00000000000000728326274576725	0.0000000000000759002389700846
Acute Lymphoblastic Leukemia Bone Marrow, Grade Common	9452	-1.99027456653801	0.000000000109771503901746	0.000000000437555975196037
Acute Lymphoblastic Leukemia Bone Marrow, Grade Common	116151	1.23083540913797	0.0000000000135801483010253	0.0000000000644519813422264
Acute Lymphoblastic Leukemia Bone Marrow, Grade Common	57715	-2.35865480102523	0.000000000000000151954506101981	0.00000000000000262441651901132
Acute Lymphoblastic Leukemia Bone Marrow, Grade Common	23357	-1.52785526224042	0.0000000000000390830467760938	0.00000000000033539315979689
Acute Lymphoblastic Leukemia Bone Marrow, Grade Common	59352	2.73594559481845	0.000000000876331910056247	0.00000000299673345327076
Acute Lymphoblastic Leukemia Bone Marrow, Grade Common	89795	-1.93671901783182	0.0000000000000119225681261304	0.000000000000118140064663196
Acute Lymphoblastic Leukemia Bone Marrow, Grade Common	196383	2.46832067408342	0.000000000000101393882016158	0.000000000000784176457328736
Acute Lymphoblastic Leukemia Bone Marrow, Grade Common	5290	1.60732780823872	0.00000000000492786189663335	0.0000000000258413295278893
Acute Lymphoblastic Leukemia Bone Marrow, Grade Common	51129	-1.19425732311175	0.000000000000194322060460438	0.00000000000141602873856732
Acute Lymphoblastic Leukemia Bone Marrow, Grade Common	79133	1.08114603720843	0.000000698401616288516	0.00000154270606709177
Acute Lymphoblastic Leukemia Bone Marrow, Grade Common	51324	-1.49491850469897	0.00000000000000161046545699029	0.0000000000000205221696628079
Acute Lymphoblastic Leukemia Bone Marrow, Grade Common	645513	1.02488556652385	0.0000000843567880432084	0.00000021252518389005
Acute Lymphoblastic Leukemia Bone Marrow, Grade Common	348654	1.07855798115941	0.000000000000000280833247195605	0.00000000000000452016549838267
Acute Lymphoblastic Leukemia Bone Marrow, Grade Common	84221	1.05721829481075	0.000000000000105581044637754	0.000000000000814510731436923
Acute Lymphoblastic Leukemia Bone Marrow, Grade Common	414332	3.87960683462114	0.000000000000000207579126593475	0.0000000000000034698040560488
Acute Lymphoblastic Leukemia Bone Marrow, Grade Common	154075	1.24326123359687	0.0000000000000321448911759381	0.00000000000028376577659046
Acute Lymphoblastic Leukemia Bone Marrow, Grade Common	3554	-1.51649028208933	0.0000000000192696620333219	0.0000000000884175500088655
Acute Lymphoblastic Leukemia Bone Marrow, Grade Common	55353	-3.39146215902013	0.00000000000000000262996622340466	0.000000000000000078306766705102
Acute Lymphoblastic Leukemia Bone Marrow, Grade Common	7045	-1.99363560714108	0.000000000000000153879916796755	0.00000000000000264651935223734
Acute Lymphoblastic Leukemia Bone Marrow, Grade Common	28639	-2.58547256310413	0.00000000000000000877302041226058	0.000000000000000217943094968825
Acute Lymphoblastic Leukemia Bone Marrow, Grade Common	9454	-1.28236246272064	0.0000000000000538213226760139	0.000000000000447189733072259
Acute Lymphoblastic Leukemia Bone Marrow, Grade Common	10980	-1.05467213437892	0.0000000000000342937950301692	0.000000000000299936555822184
Acute Lymphoblastic Leukemia Bone Marrow, Grade Common	55322	-1.73471583587578	0.0000000000000000153319903361082	0.000000000000000353232805007127
Acute Lymphoblastic Leukemia Bone Marrow, Grade Common	92104	-1.04073080989668	0.000000100145922726041	0.00000024968199701092
Acute Lymphoblastic Leukemia Bone Marrow, Grade Common	5376	-3.25093315534857	0.0000000000000000261836138923395	0.000000000000000568869081332331
Acute Lymphoblastic Leukemia Bone Marrow, Grade Common	4354	1.37131577165355	0.00000000098414457790617	0.00000000333297325103613
Acute Lymphoblastic Leukemia Bone Marrow, Grade Common	3920	-1.14952110885893	0.0000000000269880433812398	0.000000000120724616027321
Acute Lymphoblastic Leukemia Bone Marrow, Grade Common	1793	-4.03342386457315	0.000000000000000216266214074662	0.00000000000000358896846757912
Acute Lymphoblastic Leukemia Bone Marrow, Grade Common	6596	-1.88303516767398	0.00000000000000406767323434465	0.0000000000000457641150619727
Acute Lymphoblastic Leukemia Bone Marrow, Grade Common	10962	-1.67798739714983	0.0000000024305708858245	0.00000000770725378622586
Acute Lymphoblastic Leukemia Bone Marrow, Grade Common	3512	-1.76289503165589	0.000028543427174324	0.0000517773305742236
Acute Lymphoblastic Leukemia Bone Marrow, Grade Common	3021	1.36796582127094	0.00000000034144728286228	0.00000000125187156748881
Acute Lymphoblastic Leukemia Bone Marrow, Grade Common	5435	-1.49195614055511	0.000000000000086352162516065	0.000000000000682437366619571
Acute Lymphoblastic Leukemia Bone Marrow, Grade Common	2159	-1.48334804199285	0.00000000000000000454125570362246	0.000000000000000124373767009901
Acute Lymphoblastic Leukemia Bone Marrow, Grade Common	1514	-3.38618885937806	0.00000000000000000528095526295435	0.000000000000000139799383274295
Acute Lymphoblastic Leukemia Bone Marrow, Grade Common	9070	-1.41278162888632	0.00000000000000140330187131875	0.0000000000000180884728633194
Acute Lymphoblastic Leukemia Bone Marrow, Grade Common	4778	-1.16443701996823	0.0000625641435155053	0.000109174297262689
Acute Lymphoblastic Leukemia Bone Marrow, Grade Common	7033	-2.40903043797628	0.0000000000000175088595134974	0.000000000000164733317090648
Acute Lymphoblastic Leukemia Bone Marrow, Grade Common	9592	2.28477581886783	0.000000000796048067871098	0.00000000273971539059919
Acute Lymphoblastic Leukemia Bone Marrow, Grade Common	7026	-4.53337887740553	0.00000000000000000000000389853143539534	0.000000000000000000000749066266579008
Acute Lymphoblastic Leukemia Bone Marrow, Grade Common	1800	3.60332884412211	0.0000000000000000378141076838732	0.000000000000000786802169523838
Acute Lymphoblastic Leukemia Bone Marrow, Grade Common	440	-1.91161980668173	0.000000000000011872506459594	0.000000000000117738880591635
Acute Lymphoblastic Leukemia Bone Marrow, Grade Common	10610	-3.03476954539186	0.00000000000000000379349340038764	0.000000000000000106747341749581
Acute Lymphoblastic Leukemia Bone Marrow, Grade Common	5187	3.01202961672849	0.0000000000000000148933695729963	0.000000000000000346207496482298
Acute Lymphoblastic Leukemia Bone Marrow, Grade Common	6347	-1.57996541625479	0.0000000000000221682494850789	0.00000000000020389152125506
Acute Lymphoblastic Leukemia Bone Marrow, Grade Common	8572	-1.70680743243098	0.0000000000000369280565889506	0.000000000000320286474374024
Acute Lymphoblastic Leukemia Bone Marrow, Grade Common	10998	-1.5581453083026	0.00000000000855177285128095	0.0000000000422164394830196
Acute Lymphoblastic Leukemia Bone Marrow, Grade Common	51460	1.0019727732571	0.0000000013621781838302	0.00000000450529992645509
Acute Lymphoblastic Leukemia Bone Marrow, Grade Common	27076	-1.95015661573223	0.000000000000123769978372261	0.000000000000941248870775322
Acute Lymphoblastic Leukemia Bone Marrow, Grade Common	10298	-1.4277922954273	0.000000000000981604480514813	0.0000000000059815610985583
Acute Lymphoblastic Leukemia Bone Marrow, Grade Common	317781	1.01770684765659	0.00000468186246376866	0.00000935383634719143
Acute Lymphoblastic Leukemia Bone Marrow, Grade Common	29957	-1.45226992414023	0.000000000000000000312679141859689	0.0000000000000000126480769981862
Acute Lymphoblastic Leukemia Bone Marrow, Grade Common	10016	-2.36502530819983	0.00000000000000000185174100479456	0.0000000000000000580889263672417
Acute Lymphoblastic Leukemia Bone Marrow, Grade Common	54822	1.15657924537506	0.00000002813785669155	0.0000000759796275221762
Acute Lymphoblastic Leukemia Bone Marrow, Grade Common	51227	-1.11959266218898	0.000000213076132830966	0.000000503884077965844
Acute Lymphoblastic Leukemia Bone Marrow, Grade Common	100093630	1.0312111882895	0.000000138005946157446	0.000000335785342282967
Acute Lymphoblastic Leukemia Bone Marrow, Grade Common	10529	-1.30385518666613	0.00000230280342827021	0.00000476807101489119
Acute Lymphoblastic Leukemia Bone Marrow, Grade Common	84967	-1.50063041333293	0.00000000000317576109753732	0.000000000017356592985074
Acute Lymphoblastic Leukemia Bone Marrow, Grade Common	286144	-2.10028394730453	0.0000000000000377398057759874	0.000000000000326132390461923
Acute Lymphoblastic Leukemia Bone Marrow, Grade Common	407738	1.47805144120193	0.0000291490314220155	0.0000527980025624577
Acute Lymphoblastic Leukemia Bone Marrow, Grade Common	3004	1.02103203194399	0.0000000000489674118539218	0.000000000208935552938125
Acute Lymphoblastic Leukemia Bone Marrow, Grade Common	7291	-1.72184057984889	0.00000000000000166658575553208	0.0000000000000210820797152303
Acute Lymphoblastic Leukemia Bone Marrow, Grade Common	26112	2.57810020841862	0.000000000000000000386263042230351	0.0000000000000000151753246974652
Acute Lymphoblastic Leukemia Bone Marrow, Grade Common	51117	2.48160939857368	0.00000000000000638639405701592	0.0000000000000679489997304975
Acute Lymphoblastic Leukemia Bone Marrow, Grade Common	80119	-1.79880126402148	0.00000000000132329437551586	0.00000000000781207438104587
Acute Lymphoblastic Leukemia Bone Marrow, Grade Common	84460	2.89963465895264	0.000000000000383752023105884	0.00000000000256746388908218
Acute Lymphoblastic Leukemia Bone Marrow, Grade Common	9355	-1.91036921415194	0.00000000000000000000984716138500404	0.000000000000000000620977146417408
Acute Lymphoblastic Leukemia Bone Marrow, Grade Common	79020	-1.47267538450938	0.0000000000000968369623319428	0.000000000000754150807977138
Acute Lymphoblastic Leukemia Bone Marrow, Grade Common	23600	-1.23095108966374	0.000000000000143504838946996	0.00000000000107668029562612
Acute Lymphoblastic Leukemia Bone Marrow, Grade Common	645561	-3.49588431661802	0.0000000000000000129341268079388	0.000000000000000307048180226301
Acute Lymphoblastic Leukemia Bone Marrow, Grade Common	55351	3.84277024712209	0.000000000000000000972322021039651	0.0000000000000000336806870217594
Acute Lymphoblastic Leukemia Bone Marrow, Grade Common	8871	-1.09492129080669	0.000000328231395254301	0.00000075561558178252
Acute Lymphoblastic Leukemia Bone Marrow, Grade Common	90624	-2.31400602050803	0.0000000000000000208243564471704	0.000000000000000463206485650247
Acute Lymphoblastic Leukemia Bone Marrow, Grade Common	23398	1.05461765960494	0.00000000000334095726357734	0.0000000000181465333348986
Acute Lymphoblastic Leukemia Bone Marrow, Grade Common	137835	1.24867432258296	0.0000000000230267838180691	0.000000000104371677335347
Acute Lymphoblastic Leukemia Bone Marrow, Grade Common	114818	1.04227621364287	0.0000618675808686136	0.000108020111023902
Acute Lymphoblastic Leukemia Bone Marrow, Grade Common	158947	1.16123877013734	0.0000413498592463752	0.0000737995963937121
Acute Lymphoblastic Leukemia Bone Marrow, Grade Common	729096	1.97295007216586	0.0000000000000000240430058266077	0.00000000000000052795864758892
Acute Lymphoblastic Leukemia Bone Marrow, Grade Common	375061	-1.38986288655041	0.0000000200840168477477	0.0000000553131366577274
Acute Lymphoblastic Leukemia Bone Marrow, Grade Common	144453	1.3487507792779	0.00000754113495847625	0.0000146753183390382
Acute Lymphoblastic Leukemia Bone Marrow, Grade Common	83548	1.49570673197296	0.00000000000000272387160669273	0.0000000000000325154106662
Acute Lymphoblastic Leukemia Bone Marrow, Grade Common	5928	-1.47815156150208	0.00000000000148520812264465	0.0000000000086762965720481
Acute Lymphoblastic Leukemia Bone Marrow, Grade Common	2618	-1.93964517306501	0.0000395685651378009	0.0000707333399475996
Acute Lymphoblastic Leukemia Bone Marrow, Grade Common	2193	-1.64995224873555	0.0000000000000000348016249860025	0.000000000000000729055506734025
Acute Lymphoblastic Leukemia Bone Marrow, Grade Common	513	-1.02853709182451	0.00000000925773561366375	0.0000000267244149870057
Acute Lymphoblastic Leukemia Bone Marrow, Grade Common	4068	-1.01826960940219	0.00000000417490342876611	0.00000001274864352211
Acute Lymphoblastic Leukemia Bone Marrow, Grade Common	147	-1.09482466885169	0.000000698106063244245	0.00000154233026584881
Acute Lymphoblastic Leukemia Bone Marrow, Grade Common	9144	-1.14038592897398	0.00000000212291948079865	0.00000000679861376945727
Acute Lymphoblastic Leukemia Bone Marrow, Grade Common	9245	-1.70363911140369	0.000000010515764593009	0.000000030107650104827
Acute Lymphoblastic Leukemia Bone Marrow, Grade Common	10953	-1.39556945865365	0.00000000000000516019413908737	0.0000000000000563042655974777
Acute Lymphoblastic Leukemia Bone Marrow, Grade Common	3603	2.67222625304047	0.0000000000000000111468258937542	0.000000000000000269827791369085
Acute Lymphoblastic Leukemia Bone Marrow, Grade Common	7994	1.14958189158508	0.00000000327254439801235	0.0000000101673770748756
Acute Lymphoblastic Leukemia Bone Marrow, Grade Common	9104	-1.33710802214065	0.000000000000283991480126559	0.00000000000196968033339892
Acute Lymphoblastic Leukemia Bone Marrow, Grade Common	11047	-1.18372368055975	0.0000000000000379009700175665	0.000000000000327065423372642
Acute Lymphoblastic Leukemia Bone Marrow, Grade Common	10244	-1.14432271393951	0.00000000000199880460063298	0.0000000000113164365441914
Acute Lymphoblastic Leukemia Bone Marrow, Grade Common	8520	-1.55829454245698	0.0000000000000373774713386878	0.000000000000323656657836743
Acute Lymphoblastic Leukemia Bone Marrow, Grade Common	56941	2.5237878303763	0.00000000000000000184144182603479	0.0000000000000000579135809072886
Acute Lymphoblastic Leukemia Bone Marrow, Grade Common	23336	-2.28355903036283	0.000000000053798376614875	0.000000000227887921885332
Acute Lymphoblastic Leukemia Bone Marrow, Grade Common	10570	-1.3715765252481	0.00000000152564845581374	0.00000000499491455301957
Acute Lymphoblastic Leukemia Bone Marrow, Grade Common	24146	1.03229890282238	0.00000229934752805561	0.00000476171716950149
Acute Lymphoblastic Leukemia Bone Marrow, Grade Common	716	-1.7741557650597	0.0000000000000058943888109805	0.0000000000000634149599375566
Acute Lymphoblastic Leukemia Bone Marrow, Grade Common	2107	-1.28914439972997	0.0000000000406870260598226	0.000000000175492234113518
Acute Lymphoblastic Leukemia Bone Marrow, Grade Common	7283	-2.60357455052682	0.000000000000000901623384175419	0.0000000000000123880030784415
Acute Lymphoblastic Leukemia Bone Marrow, Grade Common	6352	1.69513159036429	0.000000000000000891226359629784	0.0000000000000122635973281418
Acute Lymphoblastic Leukemia Bone Marrow, Grade Common	5817	-3.3423532568113	0.0000000000000000027262342387679	0.0000000000000000803944902497096
Acute Lymphoblastic Leukemia Bone Marrow, Grade Common	7535	1.10706569825466	0.00000186732605738751	0.0000039045244903408
Acute Lymphoblastic Leukemia Bone Marrow, Grade Common	81691	-1.37590112355116	0.0000000000422698117988365	0.000000000181872594713188
Acute Lymphoblastic Leukemia Bone Marrow, Grade Common	3913	-3.61454673543333	0.000000000000000042239352467424	0.000000000000000862819463940055
Acute Lymphoblastic Leukemia Bone Marrow, Grade Common	8218	-1.00977805719649	0.000000406782311583304	0.000000923938323889893
Acute Lymphoblastic Leukemia Bone Marrow, Grade Common	1820	-3.53820085315959	0.000000000000000000030371575826464	0.00000000000000000165990785750234
Acute Lymphoblastic Leukemia Bone Marrow, Grade Common	27175	-2.15792035952082	0.0000000000000576835136898631	0.000000000000477023650197879
Acute Lymphoblastic Leukemia Bone Marrow, Grade Common	8801	-1.40746562074453	0.00000000491630798156616	0.0000000148686274592521
Acute Lymphoblastic Leukemia Bone Marrow, Grade Common	10520	1.57241127569256	0.0000000000000626281131308673	0.00000000000051205977870364
Acute Lymphoblastic Leukemia Bone Marrow, Grade Common	1832	-3.51730440267361	0.00000000000000000000657819230968704	0.000000000000000000432577704985142
Acute Lymphoblastic Leukemia Bone Marrow, Grade Common	26577	-3.92348451063945	0.000000000000000384755452343256	0.00000000000000585561608597156
Acute Lymphoblastic Leukemia Bone Marrow, Grade Common	29970	1.25036618430211	0.00000312144804046344	0.00000635083496915601
Acute Lymphoblastic Leukemia Bone Marrow, Grade Common	201562	-1.55906380103563	0.000000000000000065257629028944	0.00000000000000125190805642578
Acute Lymphoblastic Leukemia Bone Marrow, Grade Common	57018	3.16259546361655	0.00000000000000000533701202864565	0.00000000000000014083527235248
Acute Lymphoblastic Leukemia Bone Marrow, Grade Common	4498	-2.5264908919092	0.00000000000000337524335394682	0.0000000000000388991260763674
Acute Lymphoblastic Leukemia Bone Marrow, Grade Common	11143	1.3778805540312	0.0000000000343245891470246	0.000000000150584899301092
Acute Lymphoblastic Leukemia Bone Marrow, Grade Common	81576	1.00154930612842	0.00000000117619149418227	0.00000000393830108826284
Acute Lymphoblastic Leukemia Bone Marrow, Grade Common	11231	1.30628743040266	0.00000000239470458825505	0.0000000075974412594872
Acute Lymphoblastic Leukemia Bone Marrow, Grade Common	286075	1.34393227233761	0.000000000000549582402065365	0.00000000000353648079445201
Acute Lymphoblastic Leukemia Bone Marrow, Grade Common	57602	2.67186337868091	0.0000000000000313347113923399	0.000000000000277610191636602
Acute Lymphoblastic Leukemia Bone Marrow, Grade Common	389643	-1.69146073260206	0.0000000000000289321729015386	0.000000000000258936630400451
Acute Lymphoblastic Leukemia Bone Marrow, Grade Common	8854	-4.25386320436171	0.000000000000000000000151439980247715	0.0000000000000000000177357851152967
Acute Lymphoblastic Leukemia Bone Marrow, Grade Common	84795	-1.14326589500704	0.000000000344765175532933	0.00000000126365942281028
Acute Lymphoblastic Leukemia Bone Marrow, Grade Common	51465	1.39644429837894	0.0000000731895414976655	0.000000186068181061979
Acute Lymphoblastic Leukemia Bone Marrow, Grade Common	84319	-1.98255595015475	0.000000000000000348092858839331	0.00000000000000536403243752789
Acute Lymphoblastic Leukemia Bone Marrow, Grade Common	222223	-1.04438692835439	0.0000000951685439385377	0.000000237960061978893
Acute Lymphoblastic Leukemia Bone Marrow, Grade Common	84293	-1.52611711604057	0.000000000673709524468187	0.00000000234757892388362
Acute Lymphoblastic Leukemia Bone Marrow, Grade Common	92689	-3.29212654806845	0.0000000000000000195571972887053	0.000000000000000438059845280891
Acute Lymphoblastic Leukemia Bone Marrow, Grade Common	7402	1.0931192883102	0.0000000000000201547009907303	0.000000000000187333603993206
Acute Lymphoblastic Leukemia Bone Marrow, Grade Common	54478	-1.78613100313392	0.00000000000000291206568505627	0.0000000000000345653202018697
Acute Lymphoblastic Leukemia Bone Marrow, Grade Common	389136	-1.1119912338075	0.00000257101005553894	0.00000529665113971559
Acute Lymphoblastic Leukemia Bone Marrow, Grade Common	652309	1.04109480809361	0.00000000323292018764647	0.0000000100620651853932
Acute Lymphoblastic Leukemia Bone Marrow, Grade Common	57162	1.60119916624199	0.000000015760883131628	0.0000000441383693622477
Acute Lymphoblastic Leukemia Bone Marrow, Grade Common	1902	-2.20722464081689	0.0000000000000000000000000882211498846782	0.000000000000000000000030134874448108
Acute Lymphoblastic Leukemia Bone Marrow, Grade Common	81579	-1.8875079604684	0.0000000000000000000000000120764230383883	0.00000000000000000000000645668583056784
Acute Lymphoblastic Leukemia Bone Marrow, Grade Common	57127	-2.42793614648402	0.00000000000000705216807983949	0.0000000000000738675561139576
Acute Lymphoblastic Leukemia Bone Marrow, Grade Common	57337	1.15327023817201	0.00000000160566429846823	0.00000000523411301913026
Acute Lymphoblastic Leukemia Bone Marrow, Grade Common	85413	3.61387979133962	0.000000000000000000178187044974808	0.00000000000000000776854980693292
Acute Lymphoblastic Leukemia Bone Marrow, Grade Common	10952	1.22970259099663	0.0000000351582069225891	0.0000000937221917466027
Acute Lymphoblastic Leukemia Bone Marrow, Grade Common	140766	-1.55957716792142	0.00000000000000000727124859471757	0.000000000000000186280299935921
Acute Lymphoblastic Leukemia Bone Marrow, Grade Common	1540	2.67320641874967	0.0000000000000000156362064247869	0.00000000000000035872841493583
Acute Lymphoblastic Leukemia Bone Marrow, Grade Common	29992	1.07613037276622	0.000000042350809499264	0.000000111327042413948
Acute Lymphoblastic Leukemia Bone Marrow, Grade Common	115572	-1.44245718944573	0.0000000000291962838999651	0.000000000129987944648034
Acute Lymphoblastic Leukemia Bone Marrow, Grade Common	79891	1.41357696073259	0.000000000000413077174397945	0.00000000000274202438008494
Acute Lymphoblastic Leukemia Bone Marrow, Grade Common	22876	-1.54714589219584	0.00000000000127670934794761	0.00000000000754793021716909
Acute Lymphoblastic Leukemia Bone Marrow, Grade Common	10252	2.33515930478049	0.0000000000322943114700438	0.000000000142696064731271
Acute Lymphoblastic Leukemia Bone Marrow, Grade Common	57458	1.20299278271073	0.0000183621639981875	0.000034026451278739
Acute Lymphoblastic Leukemia Bone Marrow, Grade Common	83641	1.42081776424032	0.0000000000350422418456041	0.000000000153350337357791
Acute Lymphoblastic Leukemia Bone Marrow, Grade Common	220134	-1.20008853147319	0.000000000126077359249389	0.000000000497871961043588
Acute Lymphoblastic Leukemia Bone Marrow, Grade Common	5756	1.12302157522186	0.00000000445761439735684	0.0000000135513681691711
Acute Lymphoblastic Leukemia Bone Marrow, Grade Common	116984	1.65741980735714	0.000000000324956205173076	0.00000000119568714991422
Acute Lymphoblastic Leukemia Bone Marrow, Grade Common	51390	-1.46177577984773	0.0000000000671361086642675	0.000000000279003963583811
Acute Lymphoblastic Leukemia Bone Marrow, Grade Common	64150	1.49811325298177	0.0000522436253438555	0.0000920796704677356
Acute Lymphoblastic Leukemia Bone Marrow, Grade Common	55840	1.68276289515167	0.00000000000615539513695246	0.0000000000314600556937259
Acute Lymphoblastic Leukemia Bone Marrow, Grade Common	9496	1.0067292499759	0.00000000138440598381997	0.00000000457389585788129
Acute Lymphoblastic Leukemia Bone Marrow, Grade Common	55821	1.03288985106286	0.00000000000000000197888222471064	0.0000000000000000614502896900674
Acute Lymphoblastic Leukemia Bone Marrow, Grade Common	2207	2.20969003797658	0.000000000000087220248546012	0.000000000000687971389589679
Acute Lymphoblastic Leukemia Bone Marrow, Grade Common	9929	1.73853404292491	0.000000000000716389213265936	0.00000000000451324865211526
Acute Lymphoblastic Leukemia Bone Marrow, Grade Common	10554	-1.88973509195802	0.000000000000643264695518813	0.0000000000040816439426186
Acute Lymphoblastic Leukemia Bone Marrow, Grade Common	820	1.19947229963696	0.000000255011093072875	0.000000596173272151547
Acute Lymphoblastic Leukemia Bone Marrow, Grade Common	10938	1.41346992920566	0.0000000097846384194484	0.0000000280994158439881
Acute Lymphoblastic Leukemia Bone Marrow, Grade Common	434	1.35157980831468	0.00000000634121346697534	0.0000000188671429962245
Acute Lymphoblastic Leukemia Bone Marrow, Grade Common	4072	-1.48808210098813	0.00000000000000146240990742269	0.0000000000000188109358070887
Acute Lymphoblastic Leukemia Bone Marrow, Grade Common	1060	1.44257842739997	0.00000000000000196617432472702	0.0000000000000243484850666346
Acute Lymphoblastic Leukemia Bone Marrow, Grade Common	5509	-1.26666198911248	0.0000000000095092289843856	0.0000000000465876449486015
Acute Lymphoblastic Leukemia Bone Marrow, Grade Common	7873	-1.60402424152588	0.0000000000604926169467785	0.000000000253537052009044
Acute Lymphoblastic Leukemia Bone Marrow, Grade Common	6788	-1.26002459753614	0.0000000000000167917855783012	0.000000000000159204770436677
Acute Lymphoblastic Leukemia Bone Marrow, Grade Common	7153	-2.81060084316671	0.000000000000000000000206022831095622	0.0000000000000000000226202031605613
Acute Lymphoblastic Leukemia Bone Marrow, Grade Common	90	-1.0232394088446	0.000000000369287410857219	0.0000000013479154916329
Acute Lymphoblastic Leukemia Bone Marrow, Grade Common	7001	-2.29940105788786	0.00000000000775518503321459	0.0000000000385938933036988
Acute Lymphoblastic Leukemia Bone Marrow, Grade Common	5106	-1.56015625985158	0.00000000000000395115000237564	0.0000000000000447396791705463
Acute Lymphoblastic Leukemia Bone Marrow, Grade Common	2203	-2.51374262747509	0.0000000000000000217943263752028	0.000000000000000482023078122066
Acute Lymphoblastic Leukemia Bone Marrow, Grade Common	1017	-1.37663472607163	0.00000000000364595423644638	0.0000000000196727947545332
Acute Lymphoblastic Leukemia Bone Marrow, Grade Common	9806	2.30523133240052	0.00000000000147477017726904	0.00000000000862244196077427
Acute Lymphoblastic Leukemia Bone Marrow, Grade Common	9540	-1.22815224222187	0.0000000000328228374899947	0.000000000144771317293567
Acute Lymphoblastic Leukemia Bone Marrow, Grade Common	3249	-3.14058673561904	0.000000000000000000278163495129647	0.000000000000000011517092591277
Acute Lymphoblastic Leukemia Bone Marrow, Grade Common	10569	1.22919346511019	0.000000365349295499984	0.000000836006752281969
Acute Lymphoblastic Leukemia Bone Marrow, Grade Common	29964	-1.32021764119574	0.0000000597490680948082	0.000000153645815634014
Acute Lymphoblastic Leukemia Bone Marrow, Grade Common	84617	-1.29411432001365	0.0000000000000174462055081278	0.000000000000164393067405139
Acute Lymphoblastic Leukemia Bone Marrow, Grade Common	92342	-1.50712806915419	0.00000000000683017934180624	0.000000000034592551633522
Acute Lymphoblastic Leukemia Bone Marrow, Grade Common	140823	-1.74265004328156	0.00000000000139361636200405	0.00000000000818791228072808
Acute Lymphoblastic Leukemia Bone Marrow, Grade Common	8574	-1.78139323740145	0.0000000000287481178183114	0.00000000012817824684981
Acute Lymphoblastic Leukemia Bone Marrow, Grade Common	222962	-1.22409988166873	0.0000000000000265177735793228	0.000000000000239595195962478
Acute Lymphoblastic Leukemia Bone Marrow, Grade Common	57700	1.7601568347344	0.00000000000000166555006916487	0.0000000000000210820797152303
Acute Lymphoblastic Leukemia Bone Marrow, Grade Common	81554	-1.85246959536709	0.000000000000000005885089181838	0.000000000000000153649557683783
Acute Lymphoblastic Leukemia Bone Marrow, Grade Common	55770	-1.22695029165815	0.000000000000003339671853002	0.0000000000000385252765256713
Acute Lymphoblastic Leukemia Bone Marrow, Grade Common	115677	-1.09915982173812	0.000000041264595504985	0.000000108704098312939
Acute Lymphoblastic Leukemia Bone Marrow, Grade Common	440574	-1.83994535216594	0.0000000000000000210943303379671	0.000000000000000467381946245013
Acute Lymphoblastic Leukemia Bone Marrow, Grade Common	79037	1.21507146899955	0.00000129416923868613	0.00000276243692555516
Acute Lymphoblastic Leukemia Bone Marrow, Grade Common	254295	-1.41499898641509	0.000000000038812529572511	0.000000000168114715094458
Acute Lymphoblastic Leukemia Bone Marrow, Grade Common	22870	1.68061828542538	0.00000000000011581537331429	0.000000000000886119282418069
Acute Lymphoblastic Leukemia Bone Marrow, Grade Common	55746	1.31284913207265	0.00000000071236880614634	0.00000000247317877164922
Acute Lymphoblastic Leukemia Bone Marrow, Grade Common	81839	-2.11688985965836	0.00000000000036324235030086	0.00000000000244621641930432
Acute Lymphoblastic Leukemia Bone Marrow, Grade Common	200185	-1.11224713173928	0.00000000168537068674461	0.00000000548135502113158
Acute Lymphoblastic Leukemia Bone Marrow, Grade Common	134147	-1.86101005747663	0.00000000000498904653813094	0.0000000000261144178323797
Acute Lymphoblastic Leukemia Bone Marrow, Grade Common	6785	-1.06774005192243	0.00000000219042727109209	0.00000000700173749743162
Acute Lymphoblastic Leukemia Bone Marrow, Grade Common	3837	-1.21586677585569	0.0000000000105174610332234	0.0000000000509401823392756
Acute Lymphoblastic Leukemia Bone Marrow, Grade Common	79893	1.70436272461674	0.0000000000000315768909422142	0.000000000000279554375749754
Acute Lymphoblastic Leukemia Bone Marrow, Grade Common	5412	1.16045616265509	0.0000000541134454141155	0.000000140150176549574
Acute Lymphoblastic Leukemia Bone Marrow, Grade Common	54534	-2.52855282395798	0.00000000000000000442942417285582	0.000000000000000122401413603614
Acute Lymphoblastic Leukemia Bone Marrow, Grade Common	84331	-1.87861086423011	0.0000000000000098205267221334	0.0000000000000993116916957848
Acute Lymphoblastic Leukemia Bone Marrow, Grade Common	143872	1.36093811206209	0.0000000000000245749159137782	0.00000000000022318887813274
Acute Lymphoblastic Leukemia Bone Marrow, Grade Common	22898	3.25725473191095	0.0000000000000439463731025913	0.000000000000372952760553875
Acute Lymphoblastic Leukemia Bone Marrow, Grade Common	80895	1.34134383285836	0.0000000000609012317346054	0.000000000254988916118639
Acute Lymphoblastic Leukemia Bone Marrow, Grade Common	5210	-2.31419127221378	0.00000000000000005407707657404	0.00000000000000106423364276253
Acute Lymphoblastic Leukemia Bone Marrow, Grade Common	221468	2.23125209315277	0.000000000000281759803733753	0.00000000000195640898165667
Acute Lymphoblastic Leukemia Bone Marrow, Grade Common	387837	1.21709588660604	0.000000000654983356986586	0.00000000228686267486203
Acute Lymphoblastic Leukemia Bone Marrow, Grade Common	962	2.21766291285787	0.000000000469575490816085	0.00000000168152877418911
Acute Lymphoblastic Leukemia Bone Marrow, Grade Common	7431	-1.02184728799225	0.000431206461167678	0.00068540990746773
Acute Lymphoblastic Leukemia Bone Marrow, Grade Common	3566	1.36647490578067	0.0000000126219783438947	0.0000000356728264065442
Acute Lymphoblastic Leukemia Bone Marrow, Grade Common	3659	1.50806945959877	0.000000000000000889479169147362	0.0000000000000122622481423824
Acute Lymphoblastic Leukemia Bone Marrow, Grade Common	2059	-2.94351229957193	0.0000000000000542429015996218	0.00000000000045038822482819
Acute Lymphoblastic Leukemia Bone Marrow, Grade Common	8504	-1.5608329219671	0.00000000000907293468513365	0.0000000000446101070864008
Acute Lymphoblastic Leukemia Bone Marrow, Grade Common	994	-1.0137172340274	0.0000000287225397255052	0.0000000774733649933182
Acute Lymphoblastic Leukemia Bone Marrow, Grade Common	8091	-1.38492018973379	0.0000000000298492118535065	0.000000000132558959249754
Acute Lymphoblastic Leukemia Bone Marrow, Grade Common	240	1.5331690539369	0.00000190078877350928	0.00000396909484595748
Acute Lymphoblastic Leukemia Bone Marrow, Grade Common	9665	1.2266602841283	0.000000000000158400628957446	0.00000000000117552959220864
Acute Lymphoblastic Leukemia Bone Marrow, Grade Common	7332	-1.36696469104076	0.00000000000063531138635693	0.00000000000403325974085243
Acute Lymphoblastic Leukemia Bone Marrow, Grade Common	825	1.20630618270282	0.000000132489811391202	0.000000323516126028119
Acute Lymphoblastic Leukemia Bone Marrow, Grade Common	10608	1.47787978955147	0.00000000000117822802299646	0.00000000000702992236719433
Acute Lymphoblastic Leukemia Bone Marrow, Grade Common	4103	-2.43215419782451	0.000000000000000012788058107506	0.000000000000000304167796030951
Acute Lymphoblastic Leukemia Bone Marrow, Grade Common	9945	-2.44558766702985	0.0000000000000000536575822165479	0.00000000000000105911282265953
Acute Lymphoblastic Leukemia Bone Marrow, Grade Common	7412	-1.45721055376462	0.0000000000765202482480052	0.000000000314075264588024
Acute Lymphoblastic Leukemia Bone Marrow, Grade Common	2805	-1.81425428707805	0.00000000155438789387282	0.00000000507953971059103
Acute Lymphoblastic Leukemia Bone Marrow, Grade Common	8908	-1.47120795049456	0.000000000000265578608734548	0.00000000000185663453758314
Acute Lymphoblastic Leukemia Bone Marrow, Grade Common	366	1.50148944871702	0.0000000173892208281911	0.0000000484410105519355
Acute Lymphoblastic Leukemia Bone Marrow, Grade Common	10314	1.07734379188696	0.00000040323712730957	0.000000916055228990537
Acute Lymphoblastic Leukemia Bone Marrow, Grade Common	8635	1.24386213079447	0.00000000575584843448138	0.0000000172591241645495
Acute Lymphoblastic Leukemia Bone Marrow, Grade Common	140885	-1.27785744480011	0.000000161222137885858	0.00000038865881779698
Acute Lymphoblastic Leukemia Bone Marrow, Grade Common	6272	-1.36752327892545	0.000695608077733884	0.0010777236401529
Acute Lymphoblastic Leukemia Bone Marrow, Grade Common	8859	1.1274985772232	0.00000000000953155766115505	0.0000000000466598585028757
Acute Lymphoblastic Leukemia Bone Marrow, Grade Common	5413	-1.68270058899	0.000000000290552551838791	0.0000000010804126791538
Acute Lymphoblastic Leukemia Bone Marrow, Grade Common	2821	-2.1001573849913	0.00000000000000000000957285520940129	0.000000000000000000609934717668433
Acute Lymphoblastic Leukemia Bone Marrow, Grade Common	2184	-2.33364566389942	0.000000000000000000000564593245160123	0.0000000000000000000534061779671849
Acute Lymphoblastic Leukemia Bone Marrow, Grade Common	3044	-1.15230299631734	0.00000054630110121253	0.00000122231889403393
Acute Lymphoblastic Leukemia Bone Marrow, Grade Common	29920	-1.33848361078535	0.000000000000109098340160761	0.000000000000839013313919248
Acute Lymphoblastic Leukemia Bone Marrow, Grade Common	79629	-1.89164730758791	0.0000000000000390841992346868	0.00000000000033539315979689
Acute Lymphoblastic Leukemia Bone Marrow, Grade Common	56915	-1.47491848115257	0.000000000000236837928871779	0.00000000000167668164152923
Acute Lymphoblastic Leukemia Bone Marrow, Grade Common	29785	-1.46651991284836	0.000000000000119075437964922	0.000000000000908920335601888
Acute Lymphoblastic Leukemia Bone Marrow, Grade Common	8835	2.31043433797584	0.0000000395050977426564	0.000000104494340060539
Acute Lymphoblastic Leukemia Bone Marrow, Grade Common	23764	1.53352482901078	0.0000000444274349995055	0.000000116511872081237
Acute Lymphoblastic Leukemia Bone Marrow, Grade Common	7106	-1.71182809893772	0.0000000000000000000953546274830665	0.0000000000000000044372563007838
Acute Lymphoblastic Leukemia Bone Marrow, Grade Common	84886	-2.38416792783866	0.00000000000000000033259678186078	0.0000000000000000133649680846143
Acute Lymphoblastic Leukemia Bone Marrow, Grade Common	152789	-1.11269767923269	0.00000000250602147865405	0.00000000792199129126192
Acute Lymphoblastic Leukemia Bone Marrow, Grade Common	123169	-1.13421802415612	0.00000000000186996981832952	0.0000000000106804546474678
Acute Lymphoblastic Leukemia Bone Marrow, Grade Common	51081	-1.39325040382382	0.000000000000000154396131266584	0.00000000000000265168886338713
Acute Lymphoblastic Leukemia Bone Marrow, Grade Common	63895	-1.39334930934723	0.000000000000000786293324542944	0.0000000000000109750840089723
Acute Lymphoblastic Leukemia Bone Marrow, Grade Common	10336	1.72295636703576	0.0000000000000110325037999806	0.000000000000110571712581008
Acute Lymphoblastic Leukemia Bone Marrow, Grade Common	649446	-1.14956207717361	0.00000170859186156361	0.00000359154771310218
Acute Lymphoblastic Leukemia Bone Marrow, Grade Common	255877	1.32791795252531	0.0000000192964947983773	0.0000000533283248341747
Acute Lymphoblastic Leukemia Bone Marrow, Grade Common	79719	-1.40064318600175	0.00000000000000105526586822356	0.0000000000000142443516811692
Acute Lymphoblastic Leukemia Bone Marrow, Grade Common	6759	-1.46041141632173	0.00000000133006945517981	0.00000000440740072496526
Acute Lymphoblastic Leukemia Bone Marrow, Grade Common	25907	-4.5504091308223	0.00000000000000000000000817315183391259	0.00000000000000000000139590622363365
Acute Lymphoblastic Leukemia Bone Marrow, Grade Common	55364	-1.69136709395638	0.00000000000829762749764614	0.0000000000410772646290477
Acute Lymphoblastic Leukemia Bone Marrow, Grade Common	10672	2.03581536353315	0.0000000000000141720840005149	0.000000000000137115748980591
Acute Lymphoblastic Leukemia Bone Marrow, Grade Common	10251	1.09782410503656	0.0000000000145680183830828	0.0000000000687161189324008
Acute Lymphoblastic Leukemia Bone Marrow, Grade Common	388210	1.1206374147012	0.0000000000426947473971683	0.000000000183572485574468
Acute Lymphoblastic Leukemia Bone Marrow, Grade Common	494143	-1.28524198504883	0.0000000000161739439897391	0.0000000000753660436687464
Acute Lymphoblastic Leukemia Bone Marrow, Grade Common	125111	-1.14520423613765	0.0000000000000115717801295063	0.000000000000114941987279918
Acute Lymphoblastic Leukemia Bone Marrow, Grade Common	126133	1.24020383761453	0.000000000239861296498013	0.000000000905332830888908
Acute Lymphoblastic Leukemia Bone Marrow, Grade Common	83938	-2.10644301646531	0.0000000000000147675321168803	0.000000000000142205436524101
Acute Lymphoblastic Leukemia Bone Marrow, Grade Common	64342	1.26323621649621	0.00000000000188048282771137	0.0000000000107205829079122
Acute Lymphoblastic Leukemia Bone Marrow, Grade Common	947	2.89189066811302	0.00000000000743280101036719	0.0000000000372003068882724
Acute Lymphoblastic Leukemia Bone Marrow, Grade Common	53340	-1.71458355400743	0.0000000000000000949931063955833	0.00000000000000173313090407491
Acute Lymphoblastic Leukemia Bone Marrow, Grade Common	57526	1.03963260980653	0.00000000102059071273639	0.00000000344880571434991
Acute Lymphoblastic Leukemia Bone Marrow, Grade Common	727930	1.42021938971012	0.000000000620695270018037	0.00000000218106210376062
Acute Lymphoblastic Leukemia Bone Marrow, Grade Common	389058	-1.28219270551419	0.00000000000000183736675612099	0.0000000000000230317013251986
Acute Lymphoblastic Leukemia Bone Marrow, Grade Common	22949	-2.54126594550825	0.00000000000000313131188873855	0.0000000000000367070946575958
Acute Lymphoblastic Leukemia Bone Marrow, Grade Common	6286	-1.3001673010091	0.000167547546946389	0.000279102165375203
Acute Lymphoblastic Leukemia Bone Marrow, Grade Common	23171	-1.27406266117525	0.000000000073033716737436	0.0000000003008695526701
Acute Lymphoblastic Leukemia Bone Marrow, Grade Common	2966	-1.38787686762185	0.000000000000242843586322717	0.00000000000171524846697901
Acute Lymphoblastic Leukemia Bone Marrow, Grade Common	113791	3.07884135967171	0.000000000000000320320268170876	0.00000000000000499236798187232
Acute Lymphoblastic Leukemia Bone Marrow, Grade Common	4313	-4.69709494076847	0.0000000000000000000156496110365827	0.000000000000000000925208014023353
Acute Lymphoblastic Leukemia Bone Marrow, Grade Common	8739	1.02525681508178	0.000749504210966116	0.00115670849425832
Acute Lymphoblastic Leukemia Bone Marrow, Grade Common	4034	2.50601485960851	0.0000000000000000627044166192487	0.00000000000000120858340308292
Acute Lymphoblastic Leukemia Bone Marrow, Grade Common	84330	1.2319984893082	0.00000000275246030233429	0.00000000865209722336523
Acute Lymphoblastic Leukemia Bone Marrow, Grade Common	23108	1.64474256988682	0.00000000439203872098556	0.0000000133652314159761
Acute Lymphoblastic Leukemia Bone Marrow, Grade Common	6048	-2.03974458140063	0.0000000000552156117914907	0.000000000233248498179306
Acute Lymphoblastic Leukemia Bone Marrow, Grade Common	8266	-1.7368658272321	0.0000000000000944766361780645	0.000000000000738574183647003
Acute Lymphoblastic Leukemia Bone Marrow, Grade Common	3082	-1.24406641037997	0.00000000000117902524343417	0.00000000000703126741925798
Acute Lymphoblastic Leukemia Bone Marrow, Grade Common	6636	-1.21021240854897	0.00000000000754275946272699	0.0000000000376739695829219
Acute Lymphoblastic Leukemia Bone Marrow, Grade Common	2769	3.74050256975863	0.00000000000000000320091563673839	0.0000000000000000923982619365538
Acute Lymphoblastic Leukemia Bone Marrow, Grade Common	10040	-2.37642957461372	0.0000000000000176426297375605	0.000000000000165864998381331
Acute Lymphoblastic Leukemia Bone Marrow, Grade Common	10217	-2.60066680564356	0.0000000000000062602745471464	0.000000000000066709355378041
Acute Lymphoblastic Leukemia Bone Marrow, Grade Common	5023	3.44155589132356	0.000000000000000000000458131159850346	0.0000000000000000000450691109814377
Acute Lymphoblastic Leukemia Bone Marrow, Grade Common	5799	-1.64674398808086	0.000000000000194377206692822	0.00000000000141602873856732
Acute Lymphoblastic Leukemia Bone Marrow, Grade Common	5926	1.06637924653797	0.000000272883958925949	0.00000063457905501369
Acute Lymphoblastic Leukemia Bone Marrow, Grade Common	6240	-1.11894870267594	0.00522945571478907	0.00735016766770616
Acute Lymphoblastic Leukemia Bone Marrow, Grade Common	6554	-1.86602755271855	0.00000000180152485903772	0.00000000583443539414982
Acute Lymphoblastic Leukemia Bone Marrow, Grade Common	23232	-1.05455839153943	0.0000065963759969	0.0000129412309562666
Acute Lymphoblastic Leukemia Bone Marrow, Grade Common	4501	-1.72088818980405	0.0000000089420949841142	0.0000000258792520639332
Acute Lymphoblastic Leukemia Bone Marrow, Grade Common	10007	-4.0865639460571	0.0000000000000000000495682628995172	0.00000000000000000249444090337419
Acute Lymphoblastic Leukemia Bone Marrow, Grade Common	51399	-1.35794012902586	0.0000000000000270195475788907	0.000000000000243235268358432
Acute Lymphoblastic Leukemia Bone Marrow, Grade Common	26353	-1.36695409134898	0.000000000000000396217019931771	0.00000000000000597825852036931
Acute Lymphoblastic Leukemia Bone Marrow, Grade Common	388753	-2.01823732930719	0.00000000000000051928676788409	0.0000000000000075470624811085
Acute Lymphoblastic Leukemia Bone Marrow, Grade Common	23370	1.42263128430584	0.0000000000000174593271554941	0.000000000000164393067405139
Acute Lymphoblastic Leukemia Bone Marrow, Grade Common	85352	-2.46028252889766	0.00000000000000117047402392218	0.0000000000000155267735406376
Acute Lymphoblastic Leukemia Bone Marrow, Grade Common	140735	1.46380281726693	0.0000000000000000507071237027154	0.00000000000000100734329591646
Acute Lymphoblastic Leukemia Bone Marrow, Grade Common	79152	-1.7162333175572	0.000000000000297982954427246	0.00000000000205743761403248
Acute Lymphoblastic Leukemia Bone Marrow, Grade Common	55076	-3.15736671820521	0.0000000000000000044140456857776	0.000000000000000122251170716232
Acute Lymphoblastic Leukemia Bone Marrow, Grade Common	7456	2.42756221795977	0.0000000000000000000000609154502109944	0.00000000000000000000851224194596135
Acute Lymphoblastic Leukemia Bone Marrow, Grade Common	51293	-1.64095232577233	0.0000000000000603862856465435	0.000000000000495707713348161
Acute Lymphoblastic Leukemia Bone Marrow, Grade Common	54828	-2.79537387083493	0.000000000000000000000112213770061805	0.000000000000000000014225698252062
Acute Lymphoblastic Leukemia Bone Marrow, Grade Common	5099	-1.01654853879994	0.000000194938044745651	0.00000046366598379831
Acute Lymphoblastic Leukemia Bone Marrow, Grade Common	26750	-1.13674525314352	0.00000000000211420245941272	0.0000000000119203794788621
Acute Lymphoblastic Leukemia Bone Marrow, Grade Common	81706	-1.60649866855656	0.00000000000000118917392057963	0.0000000000000156902056881628
Acute Lymphoblastic Leukemia Bone Marrow, Grade Common	3773	1.02306716664871	0.00000000950033110315312	0.0000000273532127313215
Acute Lymphoblastic Leukemia Bone Marrow, Grade Common	83593	1.65284433062181	0.000000000000000197007070738366	0.00000000000000331862458749272
Acute Lymphoblastic Leukemia Bone Marrow, Grade Common	55244	-1.2928888130772	0.000000000005642090971852	0.0000000000291699250841171
Acute Lymphoblastic Leukemia Bone Marrow, Grade Common	5034	-1.14666963207845	0.0000000161025005121854	0.0000000450437781615886
Acute Lymphoblastic Leukemia Bone Marrow, Grade Common	6376	-1.75083713118701	0.000000000000000207353028556054	0.0000000000000034698040560488
Acute Lymphoblastic Leukemia Bone Marrow, Grade Common	10452	-1.08410682708851	0.000000000000273591422564261	0.00000000000190873687259609
Acute Lymphoblastic Leukemia Bone Marrow, Grade Common	586	-1.57701185842115	0.0000000000112856251218889	0.0000000000543380313719139
Acute Lymphoblastic Leukemia Bone Marrow, Grade Common	6421	2.57699721270847	0.0000000000000000082599783637776	0.000000000000000208141299056093
Acute Lymphoblastic Leukemia Bone Marrow, Grade Common	23276	1.1585589041768	0.000000000152346082241371	0.000000000592848029532322
Acute Lymphoblastic Leukemia Bone Marrow, Grade Common	55173	-1.8948191612171	0.0000000000000440013815525009	0.000000000000373162061345589
Acute Lymphoblastic Leukemia Bone Marrow, Grade Common	23240	1.47156820628983	0.0000000000075211361827291	0.0000000000375812318728239
Acute Lymphoblastic Leukemia Bone Marrow, Grade Common	55636	1.18864937891205	0.000000000105689029624044	0.000000000422515603799371
Acute Lymphoblastic Leukemia Bone Marrow, Grade Common	8787	1.22132399349426	0.0000248388861329274	0.0000453449796283564
Acute Lymphoblastic Leukemia Bone Marrow, Grade Common	9481	-1.08304860674925	0.0000000000546697714057501	0.000000000231260467484179
Acute Lymphoblastic Leukemia Bone Marrow, Grade Common	10078	1.09393401885515	0.0000000000147275443920925	0.0000000000692825605927932
Acute Lymphoblastic Leukemia Bone Marrow, Grade Common	641518	2.34019254569139	0.000000000000134048808155315	0.000000000001012088143959
Acute Lymphoblastic Leukemia Bone Marrow, Grade Common	57705	3.1997936732631	0.000000000000000825635391738065	0.0000000000000114981182471155
Acute Lymphoblastic Leukemia Bone Marrow, Grade Common	735301	2.25098660858431	0.00000000000000000452509018623557	0.000000000000000124373767009901
Acute Lymphoblastic Leukemia Bone Marrow, Grade Common	8690	-1.08598924989052	0.000000000640756718443871	0.00000000224356075361739
Acute Lymphoblastic Leukemia Bone Marrow, Grade Common	4256	-2.3302315669804	0.00000000000000000218809287214995	0.0000000000000000670996958823639
Acute Lymphoblastic Leukemia Bone Marrow, Grade Common	5167	-1.67350937851876	0.000000000000067125460451654	0.000000000000543411314795253
Acute Lymphoblastic Leukemia Bone Marrow, Grade Common	6283	2.59436659804948	0.000000000012764398139435	0.0000000000609331536958976
Acute Lymphoblastic Leukemia Bone Marrow, Grade Common	10981	-2.07183735886848	0.00000000000000000000000101743156179521	0.000000000000000000000266199062029697
Acute Lymphoblastic Leukemia Bone Marrow, Grade Common	445	-3.48372679445418	0.000000000000000000000218432783602525	0.0000000000000000000235619994733355
Acute Lymphoblastic Leukemia Bone Marrow, Grade Common	54471	-1.20315170219738	0.000000000000341379815847602	0.00000000000231419382330648
Acute Lymphoblastic Leukemia Bone Marrow, Grade Common	3757	-1.86383199816695	0.000000000354642427830687	0.00000000129572202928916
Acute Lymphoblastic Leukemia Bone Marrow, Grade Common	1269	1.53850583210222	0.00000000258699134739898	0.00000000816116793200751
Acute Lymphoblastic Leukemia Bone Marrow, Grade Common	2954	-1.36226872137885	0.00000000000225821051663009	0.0000000000126684373736315
Acute Lymphoblastic Leukemia Bone Marrow, Grade Common	3108	4.81715221686496	0.00000000000000000000000212335070201812	0.000000000000000000000469403903448352
Acute Lymphoblastic Leukemia Bone Marrow, Grade Common	307	-1.46222700439977	0.000000000452195185771206	0.0000000016230718620632
Acute Lymphoblastic Leukemia Bone Marrow, Grade Common	156	2.02441427948036	0.0000000000000000241315660940689	0.000000000000000528839488360391
Acute Lymphoblastic Leukemia Bone Marrow, Grade Common	26053	1.68443145492065	0.0000000000679642811009829	0.000000000281779084524203
Acute Lymphoblastic Leukemia Bone Marrow, Grade Common	11186	2.12730928288262	0.000000000000000028807198530122	0.000000000000000615003681119636
Acute Lymphoblastic Leukemia Bone Marrow, Grade Common	631	-1.24774108502986	0.0000000000206916454645185	0.0000000000946244567784248
Acute Lymphoblastic Leukemia Bone Marrow, Grade Common	3295	-2.14572431783669	0.0000000000000000679534454174506	0.00000000000000129554033844712
Acute Lymphoblastic Leukemia Bone Marrow, Grade Common	1653	-1.48223883412027	0.000000000000223319092502545	0.0000000000015928972624732
Acute Lymphoblastic Leukemia Bone Marrow, Grade Common	2038	2.17581135075302	0.000000000384985133119529	0.00000000140132383969704
Acute Lymphoblastic Leukemia Bone Marrow, Grade Common	2275	-1.71415541082711	0.000000000000466265142169049	0.00000000000303689748583305
Acute Lymphoblastic Leukemia Bone Marrow, Grade Common	10631	-3.18912126523865	0.0000000000000000335547261205345	0.000000000000000704133902908213
Acute Lymphoblastic Leukemia Bone Marrow, Grade Common	5998	-2.42731364613998	0.0000000000000000000133719186289236	0.000000000000000000818082006865042
Acute Lymphoblastic Leukemia Bone Marrow, Grade Common	4058	1.95398849836854	0.00000000441049464231434	0.000000013418073383607
Acute Lymphoblastic Leukemia Bone Marrow, Grade Common	2731	-1.31716242552775	0.000000092714598974107	0.000000232060130996254
Acute Lymphoblastic Leukemia Bone Marrow, Grade Common	57035	1.12357666147946	0.000000000402517334713146	0.00000000145881393014075
Acute Lymphoblastic Leukemia Bone Marrow, Grade Common	84926	-1.07208007867956	0.000000000000000537967454751065	0.00000000000000777366132911146
Acute Lymphoblastic Leukemia Bone Marrow, Grade Common	5330	3.02505325662644	0.000000000000000314736210606104	0.00000000000000493662140538682
Acute Lymphoblastic Leukemia Bone Marrow, Grade Common	643988	-2.40849101669567	0.00000000000000000000402603340370379	0.000000000000000000282903615801974
Acute Lymphoblastic Leukemia Bone Marrow, Grade Common	27236	-1.92034364994857	0.00000000000000433575583902432	0.000000000000048381841699167
Acute Lymphoblastic Leukemia Bone Marrow, Grade Common	57662	-1.25415202827712	0.00000000000459384705205894	0.0000000000242656946731825
Acute Lymphoblastic Leukemia Bone Marrow, Grade Common	55340	1.29230081602787	0.00000000374267400211529	0.0000000114944211298731
Acute Lymphoblastic Leukemia Bone Marrow, Grade Common	55055	-1.5202372278659	0.000000000000000000000399718392768114	0.0000000000000000000399620900477195
Acute Lymphoblastic Leukemia Bone Marrow, Grade Common	283209	1.40416563013799	0.00000000000000125605975452554	0.0000000000000163967800439497
Acute Lymphoblastic Leukemia Bone Marrow, Grade Common	51249	-1.83259370362539	0.000000000000000000201838174571986	0.00000000000000000861806955802676
Acute Lymphoblastic Leukemia Bone Marrow, Grade Common	10656	2.75152188583791	0.00000000100315196409198	0.0000000033926731854893
Acute Lymphoblastic Leukemia Bone Marrow, Grade Common	50865	-1.15997297708962	0.000000000122282568797654	0.000000000483352217455722
Acute Lymphoblastic Leukemia Bone Marrow, Grade Common	284309	1.24187891710601	0.00000000000000382547146103826	0.0000000000000433965152734202
Acute Lymphoblastic Leukemia Bone Marrow, Grade Common	91942	-1.93191878770483	0.0000000000000336828515406228	0.000000000000295433684304592
Acute Lymphoblastic Leukemia Bone Marrow, Grade Common	51253	-1.41573796190294	0.000000000000908105376667333	0.0000000000055834859084391
Acute Lymphoblastic Leukemia Bone Marrow, Grade Common	90843	-1.12371912850838	0.000000240451675883361	0.00000056401162331976
Acute Lymphoblastic Leukemia Bone Marrow, Grade Common	51085	-2.57321112343851	0.000000000000000140359440111401	0.00000000000000243785315685014
Acute Lymphoblastic Leukemia Bone Marrow, Grade Common	374882	-1.33662373793883	0.0000000000642973853757524	0.000000000268022016259535
Acute Lymphoblastic Leukemia Bone Marrow, Grade Common	57580	1.33286604097469	0.00000000000237823845899837	0.0000000000132751694645043
Acute Lymphoblastic Leukemia Bone Marrow, Grade Common	8892	-1.13782385228399	0.00000000000415833323944121	0.0000000000221195757559272
Acute Lymphoblastic Leukemia Bone Marrow, Grade Common	10954	-1.85954833506722	0.000000000000168500407398787	0.0000000000012429811096478
Acute Lymphoblastic Leukemia Bone Marrow, Grade Common	23127	-1.00597490604509	0.000113947918464	0.000193138187918925
Acute Lymphoblastic Leukemia Bone Marrow, Grade Common	219854	1.53685047341391	0.000000363048791360789	0.000000831051933611992
Acute Lymphoblastic Leukemia Bone Marrow, Grade Common	114789	1.85266241724905	0.000000000899701435727341	0.00000000307237671622858
Acute Lymphoblastic Leukemia Bone Marrow, Grade Common	64223	1.04833806550837	0.0000000135558350087123	0.0000000381892561516919
Acute Lymphoblastic Leukemia Bone Marrow, Grade Common	84612	-3.38983407925354	0.00000000000000000000000000112931105935806	0.000000000000000000000000925809206461741
Acute Lymphoblastic Leukemia Bone Marrow, Grade Common	56254	-1.13749264055073	0.0000000000000205081356924189	0.000000000000190044118017841
Acute Lymphoblastic Leukemia Bone Marrow, Grade Common	2114	2.24573175555151	0.0000000000629065698100742	0.000000000262669639712897
Acute Lymphoblastic Leukemia Bone Marrow, Grade Common	51659	-1.45758155133265	0.00000000785271794707341	0.000000022931577438889
Acute Lymphoblastic Leukemia Bone Marrow, Grade Common	27004	1.37159834642641	0.000000000358507168466506	0.0000000013093444165823
Acute Lymphoblastic Leukemia Bone Marrow, Grade Common	11157	-1.33693091095188	0.0000000000711196427744706	0.000000000293673017863554
Acute Lymphoblastic Leukemia Bone Marrow, Grade Common	57051	1.40758048932714	0.0000000000220134687379847	0.000000000100222001136985
Acute Lymphoblastic Leukemia Bone Marrow, Grade Common	51278	1.30649358420498	0.0000000147666184804849	0.0000000414577870900738
Acute Lymphoblastic Leukemia Bone Marrow, Grade Common	22889	1.02852155766034	0.00000000000127907146069547	0.00000000000755826129369157
Acute Lymphoblastic Leukemia Bone Marrow, Grade Common	94120	1.59141698290489	0.00000399839935338658	0.00000805114079721545
Acute Lymphoblastic Leukemia Bone Marrow, Grade Common	7070	-1.28934383462885	0.000000000000170853265879174	0.00000000000125732053292412
Acute Lymphoblastic Leukemia Bone Marrow, Grade Common	9510	-2.50753164463291	0.00000000000000000000117709489748498	0.000000000000000000100670091212796
Acute Lymphoblastic Leukemia Bone Marrow, Grade Common	6383	-1.22274578692425	0.000000000587248605520287	0.00000000207332647203071
Acute Lymphoblastic Leukemia Bone Marrow, Grade Common	7531	-1.01935711912798	0.0000000000295965855770625	0.000000000131532061019565
Acute Lymphoblastic Leukemia Bone Marrow, Grade Common	8431	-2.05350373847982	0.0000000000000000349538399479671	0.000000000000000730998928299577
Acute Lymphoblastic Leukemia Bone Marrow, Grade Common	10295	-1.2363528082981	0.0000000000000274668292902772	0.000000000000246595386321339
Acute Lymphoblastic Leukemia Bone Marrow, Grade Common	5001	-1.5839853352139	0.000000000000000391336475484955	0.00000000000000591187302093181
Acute Lymphoblastic Leukemia Bone Marrow, Grade Common	256949	-2.21477882240813	0.000000053822168885801	0.000000139483922189398
Acute Lymphoblastic Leukemia Bone Marrow, Grade Common	5646	-3.79632288234812	0.0000000000000120712223024807	0.000000000000119324614673316
Acute Lymphoblastic Leukemia Bone Marrow, Grade Common	8530	1.38389663493938	0.0000000000975926897210717	0.000000000391923185221803
Acute Lymphoblastic Leukemia Bone Marrow, Grade Common	4719	-1.4268311839337	0.00000000000000000131739836505916	0.00000000000000004320012718702
Acute Lymphoblastic Leukemia Bone Marrow, Grade Common	4047	-1.78643120619332	0.0000000000723630061438757	0.000000000298306364918283
Acute Lymphoblastic Leukemia Bone Marrow, Grade Common	5136	-1.24026508553788	0.000000138582046130982	0.000000337053683004883
Acute Lymphoblastic Leukemia Bone Marrow, Grade Common	738	-1.31490499701694	0.000000000000000435918669144899	0.00000000000000651335586205932
Acute Lymphoblastic Leukemia Bone Marrow, Grade Common	7336	-2.2916996043644	0.00000000000000000161616430256296	0.0000000000000000516207076067968
Acute Lymphoblastic Leukemia Bone Marrow, Grade Common	1278	-3.65739853400723	0.00000000000000000000000257549377456702	0.000000000000000000000536794016031367
Acute Lymphoblastic Leukemia Bone Marrow, Grade Common	3117	2.28174397367758	0.000000000000423337606058456	0.00000000000280182052836428
Acute Lymphoblastic Leukemia Bone Marrow, Grade Common	10352	-1.40002296967738	0.0000000000000119859247161598	0.000000000000118576762859708
Acute Lymphoblastic Leukemia Bone Marrow, Grade Common	10616	-1.50442276915909	0.000000000000000408437768032378	0.00000000000000613255095664732
Acute Lymphoblastic Leukemia Bone Marrow, Grade Common	409	1.73702719587962	0.00000000000000360781139303723	0.0000000000000411933674096367
Acute Lymphoblastic Leukemia Bone Marrow, Grade Common	9322	-1.10074692801933	0.0000000847015738044743	0.000000213306420862916
Acute Lymphoblastic Leukemia Bone Marrow, Grade Common	26959	1.90231069146605	0.000000000154015013195071	0.000000000598774143932907
Acute Lymphoblastic Leukemia Bone Marrow, Grade Common	6732	-1.35130286408755	0.00000482842899627748	0.00000963882976740653
Acute Lymphoblastic Leukemia Bone Marrow, Grade Common	415	-1.27827868247336	0.00000000000000314005701163883	0.0000000000000367745534020216
Acute Lymphoblastic Leukemia Bone Marrow, Grade Common	2243	-1.50276754830155	0.0000000000000852923189985746	0.000000000000674928987596829
Acute Lymphoblastic Leukemia Bone Marrow, Grade Common	10184	-2.13834775866954	0.000000000000400239286047188	0.00000000000266905775516392
Acute Lymphoblastic Leukemia Bone Marrow, Grade Common	3693	-4.45488214577256	0.00000000000000000000162218876007079	0.00000000000000000013210632571252
Acute Lymphoblastic Leukemia Bone Marrow, Grade Common	3628	-1.24756743149624	0.0000000336522876186737	0.0000000899222470332097
Acute Lymphoblastic Leukemia Bone Marrow, Grade Common	5768	-2.03000678557685	0.000000000000000000311527159155548	0.0000000000000000126430675780059
Acute Lymphoblastic Leukemia Bone Marrow, Grade Common	8455	-3.24317822333483	0.0000000000000000100410226220906	0.000000000000000247404739287063
Acute Lymphoblastic Leukemia Bone Marrow, Grade Common	5898	-1.33147178667944	0.000000900802369155147	0.00000196090754708813
Acute Lymphoblastic Leukemia Bone Marrow, Grade Common	5579	1.39673053584985	0.000000000404969770074535	0.00000000146683748530385
Acute Lymphoblastic Leukemia Bone Marrow, Grade Common	57484	-2.32715542053704	0.000000000000569435753448866	0.00000000000365467195206717
Acute Lymphoblastic Leukemia Bone Marrow, Grade Common	55176	-1.71182182356554	0.000000000000000366979239825308	0.00000000000000562725276557827
Acute Lymphoblastic Leukemia Bone Marrow, Grade Common	23187	-2.73953763464089	0.0000000000000000106482096172168	0.000000000000000259803638220069
Acute Lymphoblastic Leukemia Bone Marrow, Grade Common	23640	-1.02310218845275	0.00000000000950515804978315	0.0000000000465862608761193
Acute Lymphoblastic Leukemia Bone Marrow, Grade Common	23451	1.05223110772203	0.000000000120889254665697	0.000000000478306037523832
Acute Lymphoblastic Leukemia Bone Marrow, Grade Common	84532	1.88001790252119	0.0000000000000328034950832339	0.000000000000289372007918599
Acute Lymphoblastic Leukemia Bone Marrow, Grade Common	196500	-1.08889657439105	0.00000000122347100651549	0.00000000408388245578747
Acute Lymphoblastic Leukemia Bone Marrow, Grade Common	653190	-2.35180515177872	0.0000000000258998836252247	0.00000000011632245030657
Acute Lymphoblastic Leukemia Bone Marrow, Grade Common	1314	-1.05233632803569	0.0000000000155553216198926	0.0000000000728328223123073
Acute Lymphoblastic Leukemia Bone Marrow, Grade Common	9988	3.01914429465264	0.000000000000000388489158846014	0.00000000000000589784097077709
Acute Lymphoblastic Leukemia Bone Marrow, Grade Common	4137	-1.86672839799884	0.000000000000248818070747026	0.00000000000175341880571701
Acute Lymphoblastic Leukemia Bone Marrow, Grade Common	83483	1.9003926525611	0.0000000000000318320188800706	0.000000000000281407862090746
Acute Lymphoblastic Leukemia Bone Marrow, Grade Common	2793	1.01365293400888	0.000000000000370024682716716	0.00000000000248373008917438
Acute Lymphoblastic Leukemia Bone Marrow, Grade Common	23461	-1.06389703409897	0.000000000644048438334682	0.00000000225316177701325
Acute Lymphoblastic Leukemia Bone Marrow, Grade Common	55872	-2.54769694856713	0.00000000000000000000000212408790156596	0.000000000000000000000469403903448352
Acute Lymphoblastic Leukemia Bone Marrow, Grade Common	1826	-1.43038054624223	0.000000000000042939069378101	0.000000000000364907903346585
Acute Lymphoblastic Leukemia Bone Marrow, Grade Common	26175	-1.85774178296862	0.000000000000000319981846940825	0.00000000000000499236798187232
Acute Lymphoblastic Leukemia Bone Marrow, Grade Common	5740	-1.66204613049058	0.000000000100443676434701	0.000000000402593184197365
Acute Lymphoblastic Leukemia Bone Marrow, Grade Common	386757	-2.33986085201321	0.0000000000000000189139217003547	0.000000000000000425200173947461
Acute Lymphoblastic Leukemia Bone Marrow, Grade Common	124454	-1.40950467494682	0.00000000907414363868872	0.0000000262305463857441
Acute Lymphoblastic Leukemia Bone Marrow, Grade Common	54892	-1.52217696022864	0.00000000000359470290300917	0.0000000000194218196829103
Acute Lymphoblastic Leukemia Bone Marrow, Grade Common	326624	2.45415398833281	0.000000000000000176325105119748	0.00000000000000300730903974693
Acute Lymphoblastic Leukemia Bone Marrow, Grade Common	257101	1.01341024318312	0.000000000000847312003113951	0.00000000000525966466546808
Acute Lymphoblastic Leukemia Bone Marrow, Grade Common	54346	-2.10773760188149	0.00000000000000203222021036218	0.0000000000000250905742237186
Acute Lymphoblastic Leukemia Bone Marrow, Grade Common	140838	-1.55498495932416	0.000000000000583459951409894	0.00000000000373687865754555
Acute Lymphoblastic Leukemia Bone Marrow, Grade Common	53335	1.43357048258427	0.00000000000538548404568511	0.0000000000280022398772896
Acute Lymphoblastic Leukemia Bone Marrow, Grade Common	83416	1.89502606609885	0.00000000029808751422855	0.0000000011047565287729
Acute Lymphoblastic Leukemia Bone Marrow, Grade Common	115353	-1.60387227731347	0.00000000000000000467716256343911	0.000000000000000126406742950793
Acute Lymphoblastic Leukemia Bone Marrow, Grade Common	55219	1.32259874668993	0.000000000765479734921902	0.00000000264190409776442
Acute Lymphoblastic Leukemia Bone Marrow, Grade Common	25896	-1.1509192375654	0.00000000000377219346115579	0.0000000000202916286053512
Acute Lymphoblastic Leukemia Bone Marrow, Grade Common	6203	1.25413653302828	0.0000000627897649395479	0.000000160960129135214
Acute Lymphoblastic Leukemia Bone Marrow, Grade Common	350	-5.50860264727766	0.0000000000000000000058341959017598	0.000000000000000000394192895626046
Acute Lymphoblastic Leukemia Bone Marrow, Grade Common	3047	-2.38275748174845	0.00000000132521331700165	0.00000000439367704480163
Acute Lymphoblastic Leukemia Bone Marrow, Grade Common	269	-1.16790494506706	0.000000320110242816136	0.000000737290813993261
Acute Lymphoblastic Leukemia Bone Marrow, Grade Common	5437	-1.56316542175509	0.000000000000000166350736277751	0.00000000000000284508345480876
Acute Lymphoblastic Leukemia Bone Marrow, Grade Common	3914	-3.12489144483431	0.000000000000000519831009311124	0.0000000000000075470624811085
Acute Lymphoblastic Leukemia Bone Marrow, Grade Common	23176	-1.85907457385392	0.000000000000000220227492034246	0.00000000000000364978095626027
Acute Lymphoblastic Leukemia Bone Marrow, Grade Common	203068	-1.41577177694637	0.00000102601159868851	0.00000222049711880897
Acute Lymphoblastic Leukemia Bone Marrow, Grade Common	1839	3.42577959229041	0.000000000000338671294749637	0.0000000000022994554283269
Acute Lymphoblastic Leukemia Bone Marrow, Grade Common	1841	-1.32180349761896	0.0000000000190263566516629	0.0000000000874316546134151
Acute Lymphoblastic Leukemia Bone Marrow, Grade Common	824	-2.27120715771211	0.0000000000000187818514298052	0.000000000000175902838562311
Acute Lymphoblastic Leukemia Bone Marrow, Grade Common	5291	-1.50645666426413	0.0000000000112569771731696	0.0000000000542213271831049
Acute Lymphoblastic Leukemia Bone Marrow, Grade Common	6370	1.04153076909798	0.0000336806257240775	0.0000605424140518903
Acute Lymphoblastic Leukemia Bone Marrow, Grade Common	1047	-1.31339209589474	0.000000000021659187234322	0.0000000000987186899260404
Acute Lymphoblastic Leukemia Bone Marrow, Grade Common	4337	-1.88907912631059	0.00000000794282588402198	0.0000000231617097215599
Acute Lymphoblastic Leukemia Bone Marrow, Grade Common	6944	-1.14597411972119	0.00000000000000607943172821177	0.0000000000000649511485332929
Acute Lymphoblastic Leukemia Bone Marrow, Grade Common	10600	1.592056155372	0.00000000000088130986562817	0.00000000000544049569158113
Acute Lymphoblastic Leukemia Bone Marrow, Grade Common	3156	-2.84393837687071	0.0000000000000000000000112711086633196	0.00000000000000000000180001069133559
Acute Lymphoblastic Leukemia Bone Marrow, Grade Common	10413	-1.03568828651381	0.0000000000000098836640051575	0.00000000000009970419710535
Acute Lymphoblastic Leukemia Bone Marrow, Grade Common	84649	-1.28641499120426	0.000000000000196037140922111	0.00000000000142643119640189
Acute Lymphoblastic Leukemia Bone Marrow, Grade Common	23002	1.12596471025632	0.000171232716727833	0.000284739515564863
Acute Lymphoblastic Leukemia Bone Marrow, Grade Common	57460	-1.207749922377	0.00000000206003296738577	0.00000000660898132009986
Acute Lymphoblastic Leukemia Bone Marrow, Grade Common	51649	-1.70194815300288	0.0000000000000811416287357267	0.00000000000064457274454989
Acute Lymphoblastic Leukemia Bone Marrow, Grade Common	2841	2.63201806532038	0.000000000000166594612715647	0.0000000000012303987703089
Acute Lymphoblastic Leukemia Bone Marrow, Grade Common	54829	1.05162202888275	0.00000000000201509045831186	0.0000000000113876688262229
Acute Lymphoblastic Leukemia Bone Marrow, Grade Common	4810	-1.20420176269175	0.000000000000727040893816393	0.00000000000457149959436717
Acute Lymphoblastic Leukemia Bone Marrow, Grade Common	84525	1.55576125679695	0.0000000000000066749833439582	0.0000000000000706387867303391
Acute Lymphoblastic Leukemia Bone Marrow, Grade Common	57693	1.57265414987687	0.00000000000000505757930103852	0.0000000000000553811688912472
Acute Lymphoblastic Leukemia Bone Marrow, Grade Common	23024	-1.06677012969903	0.00000000000000985188928613259	0.0000000000000994652566104864
Acute Lymphoblastic Leukemia Bone Marrow, Grade Common	57050	-1.01506345030642	0.000000067060584114265	0.000000171336796769815
Acute Lymphoblastic Leukemia Bone Marrow, Grade Common	51110	-1.694015686912	0.000000000179266169039299	0.000000000689317098397831
Acute Lymphoblastic Leukemia Bone Marrow, Grade Common	54931	-1.0207288543447	0.000000100918806898833	0.000000251417862324748
Acute Lymphoblastic Leukemia Bone Marrow, Grade Common	29980	-1.3120475146703	0.00000000000273833539533336	0.0000000000151272732957836
Acute Lymphoblastic Leukemia Bone Marrow, Grade Common	140739	1.1608939545417	0.0000000000000809771434441926	0.000000000000643681921740942
Acute Lymphoblastic Leukemia Bone Marrow, Grade Common	22873	-1.37305265325642	0.00000000000000306318692014191	0.0000000000000360804689243152
Acute Lymphoblastic Leukemia Bone Marrow, Grade Common	5140	1.56920049688777	0.0000000000113970531982202	0.0000000000548101537655511
Acute Lymphoblastic Leukemia Bone Marrow, Grade Common	80305	3.40449073352265	0.0000000000000000000064433070274351	0.000000000000000000428288359547943
Acute Lymphoblastic Leukemia Bone Marrow, Grade Common	9976	2.74776183434093	0.0000000000000000684210752933653	0.00000000000000130079289242767
Acute Lymphoblastic Leukemia Bone Marrow, Grade Common	55599	1.25686831298357	0.0000000000340112579746124	0.000000000149263540083443
Acute Lymphoblastic Leukemia Bone Marrow, Grade Common	54891	2.36888055822194	0.0000000000000000235797733103792	0.000000000000000519642423651852
Acute Lymphoblastic Leukemia Bone Marrow, Grade Common	51562	1.1597351284016	0.0000000000000334700680273977	0.000000000000293986733237793
Acute Lymphoblastic Leukemia Bone Marrow, Grade Common	202309	1.28949731665002	0.0000000000000381199581418438	0.000000000000328494131233534
Acute Lymphoblastic Leukemia Bone Marrow, Grade Common	1493	1.46738657073826	0.0000000000273408507040587	0.000000000122258342221022
Acute Lymphoblastic Leukemia Bone Marrow, Grade Common	5209	2.0054786247502	0.00000000000715320583902433	0.0000000000360208731377896
Acute Lymphoblastic Leukemia Bone Marrow, Grade Common	4070	-3.76469873303434	0.000000000000891272551715325	0.00000000000549498468756026
Acute Lymphoblastic Leukemia Bone Marrow, Grade Common	6342	-1.26719069653107	0.0000000000000587623579221478	0.000000000000484316833357005
Acute Lymphoblastic Leukemia Bone Marrow, Grade Common	116829	-1.82778125684079	0.0000000000000000101533181476657	0.00000000000000024921228195977
Acute Lymphoblastic Leukemia Bone Marrow, Grade Common	4192	-1.18610909860519	0.000000016766786978213	0.0000000467743147620428
Acute Lymphoblastic Leukemia Bone Marrow, Grade Common	2791	-1.79027158922216	0.000105469025759251	0.000179633325451733
Acute Lymphoblastic Leukemia Bone Marrow, Grade Common	2218	-1.28566543166736	0.00000000293178036842292	0.0000000091852492205087
Acute Lymphoblastic Leukemia Bone Marrow, Grade Common	9535	3.81865730672316	0.0000000000000000000011178128680585	0.000000000000000000096801019989545
Acute Lymphoblastic Leukemia Bone Marrow, Grade Common	5794	-2.32747093051925	0.00000000000249039314801796	0.0000000000138634515804331
Acute Lymphoblastic Leukemia Bone Marrow, Grade Common	4358	-1.31111110533937	0.000000000766117434111867	0.00000000264336309968396
Acute Lymphoblastic Leukemia Bone Marrow, Grade Common	4311	3.57465114814431	0.00000000000000147177197214254	0.0000000000000188918370996208
Acute Lymphoblastic Leukemia Bone Marrow, Grade Common	5164	-1.05334419272471	0.0000000589211152800059	0.000000151643565215201
Acute Lymphoblastic Leukemia Bone Marrow, Grade Common	3636	1.26148827137234	0.000000000692812101338113	0.00000000240868261525439
Acute Lymphoblastic Leukemia Bone Marrow, Grade Common	9595	2.5020973766817	0.00000000000000421221105518928	0.0000000000000472174652193825
Acute Lymphoblastic Leukemia Bone Marrow, Grade Common	5606	1.48210458087962	0.0000000000000138154092136815	0.000000000000134086888003663
Acute Lymphoblastic Leukemia Bone Marrow, Grade Common	11014	-2.18834498375309	0.0000000000000000000000096379713370424	0.00000000000000000000160159639907582
Acute Lymphoblastic Leukemia Bone Marrow, Grade Common	1477	-1.41322340190572	0.00000000169797692300343	0.00000000551943489880337
Acute Lymphoblastic Leukemia Bone Marrow, Grade Common	1359	-1.54157835196268	0.00000080762712383097	0.00000177161878393683
Acute Lymphoblastic Leukemia Bone Marrow, Grade Common	3373	-3.58809263675135	0.000000000000000397224604521263	0.00000000000000598611637475241
Acute Lymphoblastic Leukemia Bone Marrow, Grade Common	4724	-1.0288590457466	0.000000135438516139055	0.000000330126349447365
Acute Lymphoblastic Leukemia Bone Marrow, Grade Common	3107	2.93843774003224	0.0000000000000000000458241801007383	0.00000000000000000233817403609452
Acute Lymphoblastic Leukemia Bone Marrow, Grade Common	6182	-1.80079450818673	0.00000000000000177983957144848	0.0000000000000223561667110336
Acute Lymphoblastic Leukemia Bone Marrow, Grade Common	248	-2.24432283513062	0.00000000000000000124370021514451	0.0000000000000000415591889826958
Acute Lymphoblastic Leukemia Bone Marrow, Grade Common	5652	-2.63650788842241	0.00000000000000000872713110694109	0.000000000000000217241966036548
Acute Lymphoblastic Leukemia Bone Marrow, Grade Common	5016	1.40060124323284	0.00000000000725382467247135	0.0000000000364529145882224
Acute Lymphoblastic Leukemia Bone Marrow, Grade Common	3698	-1.81791810717204	0.0000000000000939056055535825	0.00000000000073504597803463
Acute Lymphoblastic Leukemia Bone Marrow, Grade Common	3775	-1.79876710977244	0.00000000000000000202684732205664	0.0000000000000000627812128950389
Acute Lymphoblastic Leukemia Bone Marrow, Grade Common	643	1.18046896114702	0.000000000319580658510308	0.00000000117837581940068
Acute Lymphoblastic Leukemia Bone Marrow, Grade Common	914	2.32748204629896	0.0000000000000227380422231338	0.000000000000208197844540489
Acute Lymphoblastic Leukemia Bone Marrow, Grade Common	5175	2.15091429954939	0.00000000000110403297315679	0.00000000000662904954634229
Acute Lymphoblastic Leukemia Bone Marrow, Grade Common	22882	1.30224485798225	0.00000000558952780443138	0.0000000167808650905988
Acute Lymphoblastic Leukemia Bone Marrow, Grade Common	63943	-1.06581963014553	0.00000000000457742439678352	0.0000000000241893372613867
Acute Lymphoblastic Leukemia Bone Marrow, Grade Common	813	-3.10515438918203	0.0000000000000000000226558100881427	0.00000000000000000128980785487912
Acute Lymphoblastic Leukemia Bone Marrow, Grade Common	55228	-2.80164722238071	0.000000000000386711271050762	0.00000000000258585562811921
Acute Lymphoblastic Leukemia Bone Marrow, Grade Common	60592	-2.10979630493639	0.0000000000000052278429176074	0.000000000000056840658141307
Acute Lymphoblastic Leukemia Bone Marrow, Grade Common	8086	-1.162785259961	0.00000000245830300296741	0.00000000779117320296139
Acute Lymphoblastic Leukemia Bone Marrow, Grade Common	7027	-1.85047937980364	0.0000000000000000000000243458230723484	0.00000000000000000000369605662124282
Acute Lymphoblastic Leukemia Bone Marrow, Grade Common	112616	1.69177336247351	0.00000000000000138557846658696	0.0000000000000178975403399368
Acute Lymphoblastic Leukemia Bone Marrow, Grade Common	2799	-1.89125681752972	0.000000000000000111365676233603	0.00000000000000199783790469185
Acute Lymphoblastic Leukemia Bone Marrow, Grade Common	80774	1.86228517301666	0.000000000000000000758694966151233	0.0000000000000000272797426864377
Acute Lymphoblastic Leukemia Bone Marrow, Grade Common	55204	-2.12295041021348	0.0000000000000123767769685006	0.000000000000122148656807104
Acute Lymphoblastic Leukemia Bone Marrow, Grade Common	23580	-1.41096738709064	0.00000000224964710642468	0.0000000071742506399648
Acute Lymphoblastic Leukemia Bone Marrow, Grade Common	130574	-2.09393960914941	0.00000000000000000203332675974548	0.000000000000000062823666242689
Acute Lymphoblastic Leukemia Bone Marrow, Grade Common	7462	4.22559102263331	0.0000000000000000000000165826053280307	0.0000000000000000000026143115092153
Acute Lymphoblastic Leukemia Bone Marrow, Grade Common	27128	3.74103842677005	0.0000000000000000000000852357732346908	0.0000000000000000000111504713134786
Acute Lymphoblastic Leukemia Bone Marrow, Grade Common	7044	-2.51197651653084	0.000000000000000913037096161519	0.0000000000000125029144448755
Acute Lymphoblastic Leukemia Bone Marrow, Grade Common	54020	1.77297875170503	0.000000000000310559626434409	0.00000000000213111145438835
Acute Lymphoblastic Leukemia Bone Marrow, Grade Common	919	1.28028996349372	0.00000000683002987696765	0.0000000201896339896806
Acute Lymphoblastic Leukemia Bone Marrow, Grade Common	151230	-2.51130109282882	0.0000000000000000000173563961362317	0.00000000000000000101634096803448
Acute Lymphoblastic Leukemia Bone Marrow, Grade Common	2676	1.5632852788512	0.0000205603972705968	0.0000378943652932448
Acute Lymphoblastic Leukemia Bone Marrow, Grade Common	55161	-2.01827813714945	0.000000000000000000540644080408999	0.0000000000000000202692080999679
Acute Lymphoblastic Leukemia Bone Marrow, Grade Common	51651	-1.56406467830538	0.000000000000690376997419847	0.00000000000436481539191355
Acute Lymphoblastic Leukemia Bone Marrow, Grade Common	64241	1.99925564695416	0.0000000000607819874153547	0.000000000254663066182834
Acute Lymphoblastic Leukemia Bone Marrow, Grade Common	9985	1.01609543981686	0.000000189101205656893	0.000000451004174934603
Acute Lymphoblastic Leukemia Bone Marrow, Grade Common	131096	1.00880530550217	0.00000000000464588847962152	0.0000000000245195238772128
Acute Lymphoblastic Leukemia Bone Marrow, Grade Common	5250	1.14716388327381	0.0000000000170390102789679	0.0000000000791570492634937
Acute Lymphoblastic Leukemia Bone Marrow, Grade Common	51168	1.4516434031902	0.0000000000191131787560619	0.0000000000877978181409388
Acute Lymphoblastic Leukemia Bone Marrow, Grade Common	4835	-2.21978833218698	0.000000000000000000866037960791774	0.0000000000000000305529106890062
Acute Lymphoblastic Leukemia Bone Marrow, Grade Common	5634	-1.44476638210719	0.0000000000162991367292679	0.0000000000758918910866366
Acute Lymphoblastic Leukemia Bone Marrow, Grade Common	10076	-2.11299403218433	0.000000000000000643309771433805	0.000000000000009155995670511
Acute Lymphoblastic Leukemia Bone Marrow, Grade Common	216	-1.93100676902819	0.00000052631948950407	0.00000117997279169217
Acute Lymphoblastic Leukemia Bone Marrow, Grade Common	874	-1.4138978956218	0.0000000197073871959863	0.0000000543488989345242
Acute Lymphoblastic Leukemia Bone Marrow, Grade Common	4744	-1.65768595653596	0.0000000000252552412080031	0.00000000011375959748528
Acute Lymphoblastic Leukemia Bone Marrow, Grade Common	9122	-1.21932600344644	0.00000000000604434851963176	0.0000000000309697307274632
Acute Lymphoblastic Leukemia Bone Marrow, Grade Common	9375	-1.06624391534404	0.0000000000000142790808438036	0.000000000000137933901913788
Acute Lymphoblastic Leukemia Bone Marrow, Grade Common	4490	-1.96581297809823	0.00000000000113510076422012	0.00000000000680230706511445
Acute Lymphoblastic Leukemia Bone Marrow, Grade Common	5050	-1.28263855789054	0.0000000000562720358086272	0.000000000237303574876094
Acute Lymphoblastic Leukemia Bone Marrow, Grade Common	3014	-1.27079627084418	0.000000000553613936122748	0.00000000196246485226331
Acute Lymphoblastic Leukemia Bone Marrow, Grade Common	8544	-3.05673621385176	0.00000000000000000000000564822560409535	0.00000000000000000000102141515078765
Acute Lymphoblastic Leukemia Bone Marrow, Grade Common	22916	-1.02651839879052	0.000000000000236540679881956	0.00000000000167554190121452
Acute Lymphoblastic Leukemia Bone Marrow, Grade Common	4085	-2.09490950171719	0.00000000000347763018942419	0.0000000000188223672708403
Acute Lymphoblastic Leukemia Bone Marrow, Grade Common	7263	-1.93000959200514	0.0000000000000160686764455008	0.000000000000153413442740934
Acute Lymphoblastic Leukemia Bone Marrow, Grade Common	5002	-1.38617617219664	0.00000000130153359536494	0.00000000432332755867172
Acute Lymphoblastic Leukemia Bone Marrow, Grade Common	6932	-1.43142983141997	0.00000000160363204799083	0.00000000522934587487225
Acute Lymphoblastic Leukemia Bone Marrow, Grade Common	1495	-1.96820701727643	0.00000000000000048030424097462	0.00000000000000707341467217353
Acute Lymphoblastic Leukemia Bone Marrow, Grade Common	30968	-1.46876180408368	0.00000000193114282662222	0.00000000622307739490918
Acute Lymphoblastic Leukemia Bone Marrow, Grade Common	847	1.24433475691588	0.000801564003419481	0.00123272042897066
Acute Lymphoblastic Leukemia Bone Marrow, Grade Common	101	2.84313928506711	0.0000000000000124937248655427	0.000000000000123105236115047
Acute Lymphoblastic Leukemia Bone Marrow, Grade Common	5118	-3.58571891168536	0.0000000000000000000000000118127774996094	0.00000000000000000000000645668583056784
Acute Lymphoblastic Leukemia Bone Marrow, Grade Common	10468	-3.75425067095073	0.0000000000000000000000000716868690988977	0.0000000000000000000000259274538032102
Acute Lymphoblastic Leukemia Bone Marrow, Grade Common	5660	-1.03500435016976	0.000691677606228972	0.00107190416178925
Acute Lymphoblastic Leukemia Bone Marrow, Grade Common	199746	1.95373498131773	0.0000000000000000103956790419926	0.000000000000000254652719480844
Acute Lymphoblastic Leukemia Bone Marrow, Grade Common	3801	-2.62665454123108	0.0000000000265012884953175	0.000000000118676746040393
Acute Lymphoblastic Leukemia Bone Marrow, Grade Common	57153	1.40016414342932	0.000000000000216617358062591	0.00000000000155865632071134
Acute Lymphoblastic Leukemia Bone Marrow, Grade Common	55239	-1.29070183563635	0.00000000000109586439207543	0.00000000000658965497767802
Acute Lymphoblastic Leukemia Bone Marrow, Grade Common	222236	-1.43242226566144	0.0000000000000375209667359267	0.000000000000324469288292328
Acute Lymphoblastic Leukemia Bone Marrow, Grade Common	11227	-1.57644566248208	0.00000000000000140258190023987	0.0000000000000180884728633194
Acute Lymphoblastic Leukemia Bone Marrow, Grade Common	5184	-1.37874530824512	0.0000000004088410992699	0.00000000147868205815352
Acute Lymphoblastic Leukemia Bone Marrow, Grade Common	64208	-1.04900106512488	0.0000000000731351433913096	0.00000000030108565727584
Acute Lymphoblastic Leukemia Bone Marrow, Grade Common	8321	-1.52275732894194	0.00000000000000342715847976931	0.0000000000000393499232733177
Acute Lymphoblastic Leukemia Bone Marrow, Grade Common	9369	1.19966339375427	0.0000000273521464517321	0.000000074069443936787
Acute Lymphoblastic Leukemia Bone Marrow, Grade Common	10622	-2.226625956459	0.000000000000000000000145032125255979	0.0000000000000000000171486542718536
Acute Lymphoblastic Leukemia Bone Marrow, Grade Common	387893	-1.39878865529337	0.000856168313074268	0.00131275582866263
Acute Lymphoblastic Leukemia Bone Marrow, Grade Common	28955	-2.01308068033484	0.000000000000000123462284106432	0.0000000000000021876307026755
Acute Lymphoblastic Leukemia Bone Marrow, Grade Common	65010	-1.15393069096671	0.000000000830211889494353	0.00000000284773099166306
Acute Lymphoblastic Leukemia Bone Marrow, Grade Common	83547	1.26018530499793	0.000000000000859317434758044	0.00000000000532880811660094
Acute Lymphoblastic Leukemia Bone Marrow, Grade Common	6941	-1.37227674124189	0.0000000032936906108065	0.0000000102253252817691
Acute Lymphoblastic Leukemia Bone Marrow, Grade Common	91283	-1.41184527360665	0.000000000000049312536265592	0.000000000000413922360722174
Acute Lymphoblastic Leukemia Bone Marrow, Grade Common	677819	1.28260643874731	0.00000000045843914145653	0.00000000164260667904748
Acute Lymphoblastic Leukemia Bone Marrow, Grade Common	10365	2.08809180230478	0.000000000246854137881908	0.000000000930584099795777
Acute Lymphoblastic Leukemia Bone Marrow, Grade Common	58155	1.53958048702859	0.000000000000997780792518236	0.00000000000607411406217661
Acute Lymphoblastic Leukemia Bone Marrow, Grade Common	79023	-2.37935358455421	0.00000000000000000000277465557957362	0.000000000000000000206787513103132
Acute Lymphoblastic Leukemia Bone Marrow, Grade Common	10400	-1.01578203657964	0.0000000260190182844148	0.0000000707553887314129
Acute Lymphoblastic Leukemia Bone Marrow, Grade Common	79799	-1.40206275102834	0.00000000000000310138461597555	0.0000000000000364605417042556
Acute Lymphoblastic Leukemia Bone Marrow, Grade Common	64112	1.14170908703259	0.000000000000350642293959749	0.00000000000236914741144123
Acute Lymphoblastic Leukemia Bone Marrow, Grade Common	9990	1.48031618302745	0.000000106869712866003	0.000000265061891713037
Acute Lymphoblastic Leukemia Bone Marrow, Grade Common	124540	1.38918334523292	0.0000000000199919522986361	0.000000000091526819589102
Acute Lymphoblastic Leukemia Bone Marrow, Grade Common	149647	1.47650066097109	0.0000000000128707531587562	0.0000000000613931930152151
Acute Lymphoblastic Leukemia Bone Marrow, Grade Common	60560	-1.3226119603349	0.000000000000000826822557437733	0.0000000000000115016255529545
Acute Lymphoblastic Leukemia Bone Marrow, Grade Common	257397	1.54663631421577	0.000000000000276056470175373	0.0000000000019211468102697
Acute Lymphoblastic Leukemia Bone Marrow, Grade Common	79899	1.27400118346813	0.000000204403060277314	0.00000048508863066095
Acute Lymphoblastic Leukemia Bone Marrow, Grade Common	55224	-1.88136203879079	0.0000000000000336616417525681	0.000000000000295433684304592
Acute Lymphoblastic Leukemia Bone Marrow, Grade Common	57464	-1.69116647685871	0.00000000000000033904244480508	0.00000000000000525750938684497
Acute Lymphoblastic Leukemia Bone Marrow, Grade Common	140775	1.08132017661603	0.0000000563330592011362	0.000000145376322907218
Acute Lymphoblastic Leukemia Bone Marrow, Grade Common	643210	1.24327460624183	0.000000000000164189305618156	0.00000000000121555441973899
Acute Lymphoblastic Leukemia Bone Marrow, Grade Common	6477	1.65733717678993	0.00000000000100496570458108	0.00000000000611180181465556
Acute Lymphoblastic Leukemia Bone Marrow, Grade Common	10753	-1.02975376004859	0.000000310240113524881	0.000000715629839807815
Acute Lymphoblastic Leukemia Bone Marrow, Grade Common	4033	1.48976334555729	0.00000000000202993163044229	0.0000000000114662697563385
Acute Lymphoblastic Leukemia Bone Marrow, Grade Common	199	1.20552441564499	0.00000316948020749933	0.0000064411003324441
Acute Lymphoblastic Leukemia Bone Marrow, Grade Common	5698	-2.55869121630818	0.00000000000000119706437934741	0.0000000000000157604932257335
Acute Lymphoblastic Leukemia Bone Marrow, Grade Common	4107	-1.00718291860005	0.00000759593797780908	0.0000147713571075657
Acute Lymphoblastic Leukemia Bone Marrow, Grade Common	8366	1.39245393449622	0.0000000000861678391208098	0.000000000349474247252176
Acute Lymphoblastic Leukemia Bone Marrow, Grade Common	3633	1.15067507904965	0.00000265183294494547	0.00000545037434798503
Acute Lymphoblastic Leukemia Bone Marrow, Grade Common	4547	-1.3459484997583	0.00000000000226550706257836	0.0000000000127035751703265
Acute Lymphoblastic Leukemia Bone Marrow, Grade Common	5303	-1.51977107934002	0.0000000625131090503514	0.00000016028434153298
Acute Lymphoblastic Leukemia Bone Marrow, Grade Common	10195	-1.70824788679992	0.00000000000000000239007632222194	0.0000000000000000721035484908908
Acute Lymphoblastic Leukemia Bone Marrow, Grade Common	2168	-3.53440472067741	0.0000000000000000156076433241787	0.00000000000000035872841493583
Acute Lymphoblastic Leukemia Bone Marrow, Grade Common	348	-3.17406925274599	0.0000000000000000000504725921171109	0.00000000000000000252301408643948
Acute Lymphoblastic Leukemia Bone Marrow, Grade Common	116028	-2.04184082329762	0.0000000000000261592917020087	0.000000000000236878357923123
Acute Lymphoblastic Leukemia Bone Marrow, Grade Common	23213	-1.99121606127674	0.000000000000175868849912648	0.00000000000129268335168908
Acute Lymphoblastic Leukemia Bone Marrow, Grade Common	11273	1.95393003786878	0.00000000324874105374029	0.0000000101087471502643
Acute Lymphoblastic Leukemia Bone Marrow, Grade Common	1465	-2.07336981042726	0.0000000000000000178506292038487	0.000000000000000404252646997655
Acute Lymphoblastic Leukemia Bone Marrow, Grade Common	5587	-1.81356857671566	0.000000000000115872148176649	0.000000000000886119282418069
Acute Lymphoblastic Leukemia Bone Marrow, Grade Common	6756	-1.8749432126711	0.0000000000516620574929367	0.000000000219594995157498
Acute Lymphoblastic Leukemia Bone Marrow, Grade Common	8712	-3.68236406130431	0.000000000000000000000000557345247266688	0.000000000000000000000152303877903077
Acute Lymphoblastic Leukemia Bone Marrow, Grade Common	8785	-1.27494269837547	0.0000100834267036278	0.0000193200215292165
Acute Lymphoblastic Leukemia Bone Marrow, Grade Common	48	-2.39178425918352	0.00000000000000000833639461662677	0.000000000000000209209478776856
Acute Lymphoblastic Leukemia Bone Marrow, Grade Common	114790	1.03021726034838	0.000000000229870522138797	0.000000000869759326381782
Acute Lymphoblastic Leukemia Bone Marrow, Grade Common	10942	-2.47324280995525	0.00000000000000464287053555943	0.0000000000000514818566057478
Acute Lymphoblastic Leukemia Bone Marrow, Grade Common	84279	-1.42801749913053	0.000000000291694074039303	0.00000000108432951283595
Acute Lymphoblastic Leukemia Bone Marrow, Grade Common	399694	-1.29443851080375	0.0000000000867037514690405	0.000000000351300175227279
Acute Lymphoblastic Leukemia Bone Marrow, Grade Common	29789	-1.11267891526883	0.00000000727863783223622	0.000000021387194605259
Acute Lymphoblastic Leukemia Bone Marrow, Grade Common	8727	-1.5907674482763	0.00000000000000184001307702356	0.0000000000000230413857516891
Acute Lymphoblastic Leukemia Bone Marrow, Grade Common	4286	-3.19289093399814	0.000000000000000474556892620804	0.00000000000000699715360738372
Acute Lymphoblastic Leukemia Bone Marrow, Grade Common	54776	1.30091970262619	0.0000000000129549638959778	0.0000000000617230496043547
Acute Lymphoblastic Leukemia Bone Marrow, Grade Common	23344	-1.21738555218713	0.000000000136796762421056	0.000000000536583664271682
Acute Lymphoblastic Leukemia Bone Marrow, Grade Common	57819	-1.09241517953713	0.000000000401372652285406	0.00000000145552329848235
Acute Lymphoblastic Leukemia Bone Marrow, Grade Common	8804	-1.09909764540241	0.000000226452872117181	0.00000053356791883981
Acute Lymphoblastic Leukemia Bone Marrow, Grade Common	9217	-1.75971310865893	0.000000000000000000000682914525921952	0.0000000000000000000636196964035019
Acute Lymphoblastic Leukemia Bone Marrow, Grade Common	8898	-2.31301075454756	0.000000000000000000189529341880375	0.0000000000000000081776923407122
Acute Lymphoblastic Leukemia Bone Marrow, Grade Common	342371	1.27422619374634	0.0000000000337254124024179	0.000000000148273649021285
Acute Lymphoblastic Leukemia Bone Marrow, Grade Common	8444	1.40787475745736	0.0000000319894047166022	0.0000000856650064895594
Acute Lymphoblastic Leukemia Bone Marrow, Grade Common	26020	-1.45123821130251	0.00000000000000276880217232432	0.000000000000032928394886917
Acute Lymphoblastic Leukemia Bone Marrow, Grade Common	677811	2.46995367478486	0.0000000013611268942578	0.0000000045030340109465
Acute Lymphoblastic Leukemia Bone Marrow, Grade Common	9079	-1.4346724269089	0.000000000745460776267105	0.00000000258150694614379
Acute Lymphoblastic Leukemia Bone Marrow, Grade Common	51621	2.38156037675528	0.0000000000000000016035786494767	0.0000000000000000514861792496476
Acute Lymphoblastic Leukemia Bone Marrow, Grade Common	84501	-1.34636516372156	0.00000000000000000119577558696673	0.0000000000000000401764722134778
Acute Lymphoblastic Leukemia Bone Marrow, Grade Common	286077	-3.79502917385435	0.000000000000000000116411734002587	0.00000000000000000528234351671516
Acute Lymphoblastic Leukemia Bone Marrow, Grade Common	54542	1.09196392846126	0.000000125548000618253	0.000000307665158151188
Acute Lymphoblastic Leukemia Bone Marrow, Grade Common	84766	1.68448408429896	0.00000000000000237619235412603	0.0000000000000288450517065033
Acute Lymphoblastic Leukemia Bone Marrow, Grade Common	80149	1.99799917614489	0.000000000000048885739262724	0.000000000000410900844643689
Acute Lymphoblastic Leukemia Bone Marrow, Grade Common	389421	-3.36217977045531	0.00000000000000000338090162641697	0.0000000000000000966859239536035
Acute Lymphoblastic Leukemia Bone Marrow, Grade Common	3833	-2.1771155636082	0.000000000000060159026882019	0.000000000000494502375379804
Acute Lymphoblastic Leukemia Bone Marrow, Grade Common	285367	-1.2361147342965	0.000000000000593062644932053	0.0000000000037904840669072
Acute Lymphoblastic Leukemia Bone Marrow, Grade Common	57509	-2.28095191847664	0.00000000094315146458604	0.00000000320828037621425
Acute Lymphoblastic Leukemia Bone Marrow, Grade Common	84314	-1.14659986690798	0.000000000000152184083448461	0.00000000000113418646919135
Acute Lymphoblastic Leukemia Bone Marrow, Grade Common	259232	-1.06337331150373	0.0000000876039025261696	0.000000219995460761029
Acute Lymphoblastic Leukemia Bone Marrow, Grade Common	79070	-2.18265382092822	0.000000000000000000298157693206599	0.0000000000000000121820612874135
Acute Lymphoblastic Leukemia Bone Marrow, Grade Common	266655	-1.78853859094712	0.00000000000000621531389233054	0.0000000000000663452386579762
Acute Lymphoblastic Leukemia Bone Marrow, Grade Common	284307	1.20160148059297	0.000000000000919469610969086	0.00000000000563644955438029
Acute Lymphoblastic Leukemia Bone Marrow, Grade Common	283501	1.03586366255269	0.000000000000954114629533433	0.00000000000583138548676572
Acute Lymphoblastic Leukemia Bone Marrow, Grade Common	1757	-1.46764225190625	0.00000000941692380215136	0.0000000271448457559905
Acute Lymphoblastic Leukemia Bone Marrow, Grade Common	84058	-1.25545125881421	0.0000000000127445401307163	0.0000000000608619844611333
Acute Lymphoblastic Leukemia Bone Marrow, Grade Common	49855	1.18304257896006	0.000000000155208122803994	0.00000000060284089896422
Acute Lymphoblastic Leukemia Bone Marrow, Grade Common	114822	1.49127921046846	0.000000509286221717163	0.00000114345310725871
Acute Lymphoblastic Leukemia Bone Marrow, Grade Common	4886	-2.67359011668071	0.00000000000000216806325528218	0.0000000000000265371293468694
Acute Lymphoblastic Leukemia Bone Marrow, Grade Common	4360	1.12008708045439	0.000246771766678124	0.000403853129470441
Acute Lymphoblastic Leukemia Bone Marrow, Grade Common	951	3.97523344742869	0.0000000000000000000000000331253275181919	0.0000000000000000000000145479340175431
Acute Lymphoblastic Leukemia Bone Marrow, Grade Common	1041	-1.43725008997899	0.0000000153858364140042	0.0000000431273376756348
Acute Lymphoblastic Leukemia Bone Marrow, Grade Common	9936	1.15918009103036	0.0000000000685827951948036	0.000000000283960482326768
Acute Lymphoblastic Leukemia Bone Marrow, Grade Common	2006	-1.54871850569844	0.000000000543809912771209	0.00000000193105125537036
Acute Lymphoblastic Leukemia Bone Marrow, Grade Common	54460	-1.8488543773833	0.0000000000000041822299372612	0.0000000000000469241619876833
Acute Lymphoblastic Leukemia Bone Marrow, Grade Common	211	-1.17342909236571	0.00000000000106548073767467	0.00000000000643843569100022
Acute Lymphoblastic Leukemia Bone Marrow, Grade Common	840	-1.67550207823081	0.0000000000088183664077845	0.0000000000434278941596019
Acute Lymphoblastic Leukemia Bone Marrow, Grade Common	3212	-1.73354252276219	0.0000000000000357533909446275	0.000000000000310933131857203
Acute Lymphoblastic Leukemia Bone Marrow, Grade Common	3110	-1.45204893027614	0.00000000000146010081710479	0.00000000000854586375437294
[truncated: 5,635,670 more chars]
