# Supplementary material for: The functional cancer map: A systems-level synopsis of genetic deregulation in cancer
Source: BMC Med Genomics. 2011 Jun 30;4:53. doi: 10.1186/1755-8794-4-53 (PMC3148554; doi:10.1186/1755-8794-4-53)
Supplement: Additional file 5 — PubMatrix result for the literature mining of the enriched KEGG pathway maps in context of published literature to tumor progression. [file 1755-8794-4-53-S5.XLSX]

## Sheet: Sheet1
PubMatrix	Neoplasm	Tumors	Tumor	Benign Neoplasms	Neoplasms, Benign	Benign Neoplasm	Neoplasm, Benign	Cancer	Cancers	neoplasms[mesh]	Total
Cell cycle	100000	100000	100000	100000	100000	100000	100000	100000	100000	100000	1000000
Melanoma	71608	72184	73994	71142	71142	71147	71147	73328	71533	71057	718282
Acute myeloid leukemia	49406	49360	49583	49286	49286	49287	49287	49696	49329	49245	493765
Pyrimidine metabolism	28332	27988	31580	27413	27413	27416	27416	31026	27639	27380	283603
Tyrosine metabolism	22769	22604	29631	22045	22045	22048	22048	27934	22420	22001	235545
Nucleotide excision repair	16871	16920	20667	16141	16141	16144	16144	22732	16721	16113	174594
Colorectal cancer	0	0	0	0	0	0	0	0	0	100000	100000
Glutathione metabolism	9370	9288	13068	8906	8906	8906	8906	11986	9088	8888	97312
Prostate cancer	0	0	0	0	0	0	0	0	0	80644	80644
Pancreatic cancer	0	0	0	0	0	0	0	0	0	52331	52331
Glioma	0	0	0	0	0	0	0	0	0	50130	50130
Bladder cancer	0	0	0	0	0	0	0	0	0	47369	47369
Thyroid cancer	0	0	0	0	0	0	0	0	0	42446	42446
Small cell lung cancer	0	0	0	0	0	0	0	0	0	41433	41433
Mismatch repair	3637	3589	3817	3438	3438	3440	3440	4120	3557	3432	35908
Drug metabolism - cytochrome P450	3127	3222	4276	3067	3067	3067	3067	4285	3148	3059	33385
Nitrogen metabolism	3071	3145	4350	2992	2992	2992	2992	3936	3032	2984	32486
MAPK signaling pathway	3011	2973	4764	2865	2865	2865	2865	3813	2949	2861	31831
RNA polymerase	0	0	0	0	0	0	0	0	0	27490	27490
Inositol metabolism	2333	2321	3395	2272	2272	2272	2272	2788	2296	2268	24489
Purine metabolism	0	0	0	0	0	0	0	0	0	22329	22329
Wnt signaling pathway	2091	2130	2522	2017	2017	2017	2017	2723	2150	2015	21699
Natural killer cell mediated cytotoxicity	2050	2124	2975	2011	2011	2011	2011	2342	2025	2006	21566
Neurodegenerative Diseases	0	0	0	0	0	0	0	0	0	19320	19320
Allograft rejection	1841	1785	2589	1704	1704	1704	1704	2047	1729	1681	18488
Base excision repair	0	0	0	0	0	0	0	0	0	16122	16122
Bile acid biosynthesis	1483	1436	1985	1403	1403	1403	1403	1768	1413	1399	15096
Inositol phosphate metabolism	1413	1416	2054	1390	1390	1390	1390	1657	1401	1389	14890
Parkinson's disease	1390	1446	2078	1340	1340	1340	1340	1762	1382	1322	14740
C21-Steroid hormone metabolism	0	0	0	0	0	0	0	0	0	14619	14619
Histidine metabolism	1417	1356	1810	1284	1284	1285	1285	1739	1330	1282	14072
Fatty acid metabolism	0	0	0	0	0	0	0	0	0	13856	13856
Oxidative phosphorylation	1244	1225	1938	1179	1179	1179	1179	1570	1213	1178	13084
DNA replication	0	0	0	0	0	0	0	0	0	13076	13076
Fatty acid biosynthesis	0	0	0	0	0	0	0	0	0	12785	12785
Drug metabolism - other enzymes	0	0	0	0	0	0	0	0	0	12511	12511
Heparan sulfate biosynthesis	1135	1153	1621	1116	1116	1116	1116	1434	1127	1115	12049
Alkaloid biosynthesis I	0	0	0	0	0	0	0	0	0	9816	9816
Phosphatidylinositol signaling system	776	769	1104	745	745	745	745	966	764	745	8104
Biosynthesis of unsaturated fatty acids	0	0	0	0	0	0	0	0	0	7556	7556
Melanogenesis	744	740	818	733	733	733	733	797	736	731	7498
T cell receptor signaling pathway	637	590	1395	553	553	553	553	1411	565	553	7363
Regulation of actin cytoskeleton	695	658	1013	635	635	635	635	993	651	634	7184
Graft-versus-host disease	0	0	0	0	0	0	0	0	0	7134	7134
Cell Communication	0	0	0	0	0	0	0	0	0	6146	6146
Cysteine metabolism	0	0	0	0	0	0	0	0	0	5733	5733
Retinol metabolism	0	0	0	0	0	0	0	0	0	5668	5668
Androgen and estrogen metabolism	0	0	0	0	0	0	0	0	0	4383	4383
Antigen processing and presentation	0	0	0	0	0	0	0	0	0	4260	4260
Methionine metabolism	0	0	0	0	0	0	0	0	0	4243	4243
Phenylalanine metabolism	0	0	0	0	0	0	0	0	0	3695	3695
Proteasome	0	0	0	0	0	0	0	0	0	3488	3488
Ribosome	0	0	0	0	0	0	0	0	0	3137	3137
Folate biosynthesis	0	0	0	0	0	0	0	0	0	3035	3035
Glutamate metabolism	0	0	0	0	0	0	0	0	0	3032	3032
Glycan structures - biosynthesis 2	287	274	467	267	267	267	267	382	276	267	3021
Sphingolipid metabolism	0	0	0	0	0	0	0	0	0	2805	2805
Citrate cycle (TCA cycle)	264	271	297	264	264	264	264	288	267	263	2706
p53 signaling pathway	0	0	0	0	0	0	0	0	0	2500	2500
Riboflavin metabolism	227	225	250	222	222	222	222	312	227	221	2350
Lysine degradation	0	0	0	0	0	0	0	0	0	2296	2296
Hematopoietic cell lineage	0	0	0	0	0	0	0	0	0	2253	2253
Arachidonic acid metabolism	0	0	0	0	0	0	0	0	0	2223	2223
Asthma	0	0	0	0	0	0	0	0	0	2165	2165
Focal adhesion	0	0	0	0	0	0	0	0	0	2110	2110
Biotin metabolism	0	0	0	0	0	0	0	0	0	2091	2091
alpha-Linolenic acid metabolism	191	196	303	191	191	191	191	222	195	191	2062
TGF-beta signaling pathway	0	0	0	0	0	0	0	0	0	2030	2030
Circadian rhythm	0	0	0	0	0	0	0	0	0	1903	1903
Alzheimer's disease	0	0	0	0	0	0	0	0	0	1803	1803
Autoimmune thyroid disease	0	0	0	0	0	0	0	0	0	1681	1681
Axon guidance	122	127	393	116	116	116	116	291	128	116	1641
Pyruvate metabolism	0	0	0	0	0	0	0	0	0	1558	1558
VEGF signaling pathway	0	0	0	0	0	0	0	0	0	1495	1495
Nicotinate and nicotinamide metabolism	125	126	156	122	122	122	122	161	125	122	1303
Bisphenol A degradation	116	117	187	115	115	115	115	161	118	113	1272
Tryptophan metabolism	0	0	0	0	0	0	0	0	0	1224	1224
N-Glycan biosynthesis	117	109	164	107	107	107	107	165	112	107	1202
Gap junction	0	0	0	0	0	0	0	0	0	1139	1139
Long-term potentiation	102	106	158	100	100	100	100	149	100	99	1114
Alanine and aspartate metabolism	0	0	0	0	0	0	0	0	0	1054	1054
gamma-Hexachlorocyclohexane degradation	99	103	145	99	99	99	99	112	100	99	1054
Novobiocin biosynthesis	103	94	117	94	94	94	94	126	94	93	1003
Linoleic acid metabolism	0	0	0	0	0	0	0	0	0	884	884
Leukocyte transendothelial migration	66	65	284	60	60	60	60	108	60	60	883
Type I diabetes mellitus	0	0	0	0	0	0	0	0	0	856	856
O-Glycan biosynthesis	78	74	107	72	72	72	72	105	74	72	798
Calcium signaling pathway	0	0	0	0	0	0	0	0	0	757	757
Valine, leucine and isoleucine degradation	70	71	81	68	68	68	68	79	68	67	708
Notch signaling pathway	0	0	0	0	0	0	0	0	0	700	700
Phenylalanine, tyrosine and tryptophan biosynthesis	67	68	76	66	66	66	66	73	66	66	680
Glycine, serine and threonine metabolism	67	64	80	62	62	62	62	87	63	62	671
B cell receptor signaling pathway	0	0	0	0	0	0	0	0	0	410	410
Renin-angiotensin system	0	0	0	0	0	0	0	0	0	409	409
Vitamin B6 metabolism	0	0	0	0	0	0	0	0	0	405	405
Jak-STAT signaling pathway	0	0	0	0	0	0	0	0	0	389	389
Adherens junction	0	0	0	0	0	0	0	0	0	387	387
Glycan structures - biosynthesis 1	0	0	0	0	0	0	0	0	0	334	334
Metabolism of xenobiotics by cytochrome P450	0	0	0	0	0	0	0	0	0	257	257
Toll-like receptor signaling pathway	0	0	0	0	0	0	0	0	0	245	245
PPAR signaling pathway	0	0	0	0	0	0	0	0	0	238	238
Synthesis and degradation of ketone bodies	0	0	0	0	0	0	0	0	0	206	206
Pentose phosphate pathway	0	0	0	0	0	0	0	0	0	191	191
Aminoacyl-tRNA biosynthesis	0	0	0	0	0	0	0	0	0	156	156
Fc epsilon RI signaling pathway	0	0	0	0	0	0	0	0	0	144	144
Cell adhesion molecules (CAMs)	0	0	0	0	0	0	0	0	0	126	126
GnRH signaling pathway	0	0	0	0	0	0	0	0	0	122	122
Porphyrin and chlorophyll metabolism	0	0	0	0	0	0	0	0	0	121	121
Arginine and proline metabolism	0	0	0	0	0	0	0	0	0	118	118
One carbon pool by folate	7	8	10	7	7	7	7	8	7	7	75
Carbon fixation	0	0	0	0	0	0	0	0	0	57	57
Valine, leucine and isoleucine biosynthesis	0	0	0	0	0	0	0	0	0	53	53
Adipocytokine signaling pathway	4	4	13	4	4	4	4	5	4	4	50
Glycolysis / Gluconeogenesis	4	4	5	4	4	4	4	6	5	4	44
Peptidoglycan biosynthesis	0	0	0	0	0	0	0	0	0	44	44
Streptomycin biosynthesis	0	0	0	0	0	0	0	0	0	44	44
Fructose and mannose metabolism	0	0	0	0	0	0	0	0	0	39	39
Complement and coagulation cascades	2	2	14	2	2	2	2	5	2	2	35
Butanoate metabolism	4	2	6	2	2	2	2	5	4	2	31
Starch and sucrose metabolism	0	0	0	0	0	0	0	0	0	31	31
Pathogenic Escherichia coli infection	0	0	0	0	0	0	0	0	0	26	26
Geraniol degradation	0	0	0	0	0	0	0	0	0	23	23
Naphthalene and anthracene degradation	0	0	0	0	0	0	0	0	0	20	20
Limonene and pinene degradation	1	1	2	1	1	1	1	4	1	1	14
Glyoxylate and dicarboxylate metabolism	1	1	2	1	1	1	1	1	1	1	11
Propanoate metabolism	0	0	0	0	0	0	0	0	0	6	6
Cytokine-cytokine receptor interaction	0	0	0	0	0	0	0	0	0	5	5
ECM-receptor interaction	0	0	0	0	0	0	0	0	0	4	4
Aminosugars metabolism	0	0	0	0	0	0	0	0	0	3	3
1- and 2-Methylnaphthalene degradation	0	0	0	0	0	0	0	0	0	1	1
Neuroactive ligand-receptor interaction	0	0	0	0	0	0	0	0	0	1	1
Urea cycle and metabolism of amino groups	0	0	0	0	0	0	0	0	0	1	1
3-Chloroacrylic acid degradation	0	0	0	0	0	0	0	0	0	0	0
Ascorbate and aldarate metabolism	0	0	0	0	0	0	0	0	0	0	0
Benzoate degradation via CoA ligation	0	0	0	0	0	0	0	0	0	0	0
C5-Branched dibasic acid metabolism	0	0	0	0	0	0	0	0	0	0	0
Glycosphingolipid biosynthesis - neo-lactoseries	0	0	0	0	0	0	0	0	0	0	0
Pathogenic Escherichia coli infection - EPEC - Homo sapiens (hum	0	0	0	0	0	0	0	0	0	0	0
Pentose and glucuronate interconversions	0	0	0	0	0	0	0	0	0	0	0
Reductive carboxylate cycle (CO2 fixation)	0	0	0	0	0	0	0	0	0	0	0
